# Supplementary material for: Regional occurrence, high frequency but low diversity of mitochondrial DNA haplogroup d1 suggests a recent dog-wolf hybridization in Scandinavia
Source: Anim Genet. 2011 Feb;42(1):100–3. doi: 10.1111/j.1365-2052.2010.02069.x (PMC3040290; doi:10.1111/j.1365-2052.2010.02069.x)
Supplement: Supplementary file 2 [file age0042-0100-SD2.xls]

## Sheet: Sheet1
Table S1 Summary of (often anecdotal) information in the literature about breed history of Scandinavian and Arctic Spitz-type breeds.
breed name	Countries of Origin	job/function/type (following the classfication by Willes 2003)	hypothesized history	assumed age (YBP)	source (references are given in Appendix S1 under Additional references)
Scandinavian breeds
Finnish Lapphund	Finland	nordic vall- and guard spitz	originated most likely from reindeer herder dogs of the Sami people; Lindholm points out that it developed in the Finnish Nordkalott Province	Dogs resembling the Finnish Lapphund have existed for thousands of years. The roots of the Finnish Lapphund-type dog are believed to go back as long as 7000 years	Willes (2003); Lindholm (2008)
Lapponian Herder	Finland	nordic vall- and guard spitz	originated most likely from reindeer herder dogs of the Sami people; Lindholm points out that it may have its´roots in Northern Russia	The Lapponian Herder stems from the prehistoric dogs of Northern Scandinavia. It has to be pointed out though that the origins of the breed have been a topic of discussion as the Lapponian Herder is clearly different from other traditional spitz breeds	Willes (2003); Lindholm (2008)
Jämthund (Swedish Elkhound)	Sweden	hunting spitz	ancestors probably came with hunters from Northern coniferous woodland (Russia/Siberia) to N-Sweden; Lindholm mentions that it could be closely related to the Russian Laika	ancient type of dog known since the North of Sweden was populated	Willes (2003); FCI Standard Nr. 42; Lindholm (2008)
Norwegian Elkhound (grey)	Norway	hunting spitz	original spitz breed from Scandinavia; archaeological findings connect it to the Vikings, but probably older/ Jahnsson & Samuelsson mention wolf / dog cross-breeding to increase body size	ca. 900; traced back to 4000-5000 years (based on a skeleton which has been found in Western Norway in the Viste Cave at Jaeren)	Willes (2003); Jahnsson & Samuelsson (1996); The American Keenel Club (2006)
Norwegian Elkhound (black)	Norway	hunting spitz	original spitz breed from Scandinavia; but probably closer to small laikas from the Northern coniferous woodlands and Sami´s hunting spitz (Lapponian Herder / Finnish Lapphund) and not closely related to Norwegian Elkhound (grey)		Willes (2003); Jahnsson & Samuelsson (1996)
Hälleforshund	Sweden	hunting spitz	local breed which is not recognized by all of the big Kennel Clubs; Lindholm refers to the ostjak spitz from Siberia as the ancestor	1930s in parts of Värmland and Västmanland	http://www.alghundklubben.com/raser.halleforsare.rasstrategi.asp
Swedish Lapphund	Sweden	nordic vall- and guard spitz	originated most likely from reindeer herder dogs of the Sami people		Willes (2003)
Swedish Elkhound (white)	Sweden	hunting spitz	derived from Jämthund and Samoyed; Lindholm points clearly out that this may be rumour	1930s	Jahnsson & Samuelsson (1996); Lindholm (2008)
Finnish Spitz	Finland	hunting spitz	could have roots in SE-Asia (dhole); Lindholm: "most likely descended from small dogs similar to the Laika"	traced several thousand years back when the Finno-Ugrian peoples inhabited central Russia	Willes (2003); Jahnsson & Samuelsson, 1996; American Kennel Club (2006)
Swedish Vallhund	Sweden	nordic vall- and guard spitz	obscure; some believe (based on the similar morphology of short legs) that it has some kind of connection to the Welsh Corgi Pembroke on the British Islands because the Vikings might have taken their dogs with them on their trips; however, probably it was the other way around (Vikings took dogs from the British Islands to Scandinavia)/ only a few lines in today´s breed	going back at least 900 years	Willes (2003); The American Kennel Club (2006): Lindholm (2008)
Norrbottenspets	Sweden	hunting spitz	probably descendant from small laikas (Lindholm: smaller hunting spitzes) connected to the Kven people in N-Scandinavia (Norrbotten/ Cap of the North)	in strict sense ca. 700 years	Willes (2003); Jahnsson & Samuelsson (1996); Lindholm (2008)
Karelian Beardog	Finland	hunting spitz	native to Karelia, an area in N-Europe; probably came there with Finnish-Ugric hunters (eventually Komi people) from Western Ural	several thousand years?	Willes (2003); Jahnsson & Samuelsson (1996)
Norwegian Lundehund	Norway	hunting spitz	used for hunting puffins along the Norwegian coast and original origin probably from small Laikas/ in the late 1930s with one pair of dogs breeding started again and breed recognition in 1943	ca. 700	Willes (2003)
Norwegian Buhund	Norway	nordic vall- and guard spitz (in Jahnsson & Samuelsson (1996): hunting spitz)	probably same origin like Laikas or alternatively descendant of "torvspets" ("peat spitz") which is named after the late Stone Age houses which were made out of peat and remains have been found close to these buildings	"thousand of years"	Willes (2003)
Icelandic Sheepdog	Iceland	nordic vall- and guard spitz	descends directly from the dogs introduced in Iceland during the settlement period 874-930 A.D. (Watson, 1956)	1200 years	Willes (2003); Oliehoek (1999)
Arctic Spitz breeds
Russo-European Laika	Russia	hunting spitz	originated in an area between Finland and the Uralian mountains (dogs from Arkhangelsk, Komi, and Karelia; probably connected to the Komi people and Udmurt people)		Willes (2003)
Karelo-Finnish Laika	Russia	hunting spitz	This Russian/Karelian breed no longer exists as an official breed since it was combined with Finnish Spitz in 2006. Finnish Spitz and Karelo-Finnish Laika have probably common ancestors. They appearance and hunting skills are very similar.		Finnish Kennel Club (bulletin 6/2006, 15.9.2006)
Samoyed	N-Russia and Siberia	sled dog	probably first used for reindeer herding (Garner, 2002)	breed and trained for at least 3000 years	Willes (2003)
Siberian Husky	N-Siberia and USA	sled dog	bred by the Chukchi people of NE-Asia (NE-Siberia)	one of ancient breeds according to Parker et al. (2004)	Willes (2003); American Kennel Club (2006)
West Siberian Laika	Russia	hunting spitz	originated from dogs in a region between N-Ural and W-Siberia; connected to the Khanty and Mansi people		Willes (2003); Jahnsson & Samuelsson (1996)
East Siberian Laika	Russia	hunting spitz	originated with dogs from East Siberia (Lake Baikal region, Irkutsk Province, Buryatia, Sakha Republic)		Willes (2003); Jahnsson & Samuelsson (1996)
Alaskan Malamute	USA	sled dog	descendents of the dogs of the Mahlemuits tribe in NW-Alaska	one of ancient breeds according to Parker et al. (2004)	Willes (2003); The American Kennel Club (2006)
Inuit Sled Dog	Canada	sled dog	used by the Inuit people in the Canadian Arctic for sledding and transport	4000 years	MacRury (1991)
Canadian Eskimo dog	Canada	sled dog	used by the Inuit people in the Canadian Arctic for sledding and transport	from archaeological evidence, is known to have been resident in the Arctic for at least 4000 years.
Greenland Dog	Greenland	sled dog	originates from the coastal area of the Arctic regions of Northern Siberia, Alaska, Canada and Greenland; inuit settlers brought ancestors of the Greenland Dog to Greenland	reached Greenland with the Sarqaq people around 4000-5000 (up to 9000 according to carbon dated remains on the New Siberian Islands)	Willes (2003); The Greenland Dog Club of Great Britain
