# Supplementary material for: Regional occurrence, high frequency but low diversity of mitochondrial DNA haplogroup d1 suggests a recent dog-wolf hybridization in Scandinavia
Source: Anim Genet. 2011 Feb;42(1):100–3. doi: 10.1111/j.1365-2052.2010.02069.x (PMC3040290; doi:10.1111/j.1365-2052.2010.02069.x)
Supplement: Supplementary file 3 [file age0042-0100-SD3.xls]

## Sheet: Sheet1
Table S2 Representation of subclade d1 haplotypes among Scandinavian and Arctic spitz breeds (see also Note to Table 1). In addition, the number of individuals carrying haplotypes from clades A-C, E and F is given.
	N	No. of lineages	Prop. lineages	d1 (%)	D1	D2	D3	D4	A	B	C	E	F	A1	A2	A3	A5	A11	A13	A15	A16	A17	A18	A19	A20	A24	A27	A29	A31	A40	A41	A49	A63	A123	A124	A126	A127	A129	A133	A156	A179	A180	A181	A182	A183	B1	B2	B3	B6
Scandinavian Spitz breeds																																	-
Finnish Lapphund	23	17	85	11 (64.7%)	10 (90.1%)	-	1 (9.1%)	-	3 (17.6%)	3 (17.6%)	-	-	-	-	-	-	-	1	-	-	-	1	-	-	-	-	-	-	-	1	-	-	-	-	-	-	-	-	-	-	-	-	-	-	-	3	-	-	-
Lapponian Herder	37	12	85.7	9 (75.0%)	7 (77.8%)	-	1 (11.1%)	1 (11.1%)	1 (8.3%)	2 (16.7%)	-	-	-	-	1	-	-	-	-	-	-	-	-	-	-	-	-	-	-	-	-	-	-	-	-	-	-	-	-	-	-	-	-	-	-	2	-	-	-
Swedish Lapphund	8	4	66.7	4 (100%)	4 (100%)	-	-	-	-	-	-	-	-	-	-	-	-	-	-	-	-	-	-	-	-	-	-	-	-	-	-	-	-	-	-	-	-	-	-	-	-	-	-	-	-	-	-	-	-
Lapphund, nonspecific	4	3	unknown	1 (33.3%)	-	-	1 (100%)	-	2 (66.6%)	-	-	-	-	-	1	-	-	-	-	-	-	1	-	-	-	-	-	-	-	-	-	-	-	-	-	-	-	-	-	-	-	-	-	-	-	-	-	-	-
Jämthund (Swedish Elkhound)	27	19	79.2	14 (73.7%)	5 (35.7%)	-	9 (64.3%)	-	-	-	5 (26.3%)	-	-	-	-	-	-	-	-	-	-	-	-	-	-	-	-	-	-	-	-	-	-	-	-	-	-	-	-	-	-	-	-	-	-	-	-	-	-
Norwegian Elkhound (grey)	35	28	68.3	13 (46.4%)	10 (76.9%)	-	3 (23.1%)	-	14 (50%)	-	1 (3.6%)	-	-	-	-	-	-	14	-	-	-	-	-	-	-	-	-	-	-	-	-	-	-	-	-	-	-	-	-	-	-	-	-	-	-	-	-	-	-
Norwegian Elkhound (black)	4	3	30	3 (100%)	3 (100%)	-	-	-	-	-	-	-	-	-	-	-	-	-	-	-	-	-	-	-	-	-	-	-	-	-	-	-	-	-	-	-	-	-	-	-	-	-	-	-	-	-	-	-	-
Hälleforshund	5	5	55.5	5 (100%)	4 (80%)	-	1 (20%)	-	-	-	-	-	-	-	-	-	-	-	-	-	-	-	-	-	-	-	-	-	-	-	-	-	-	-	-	-	-	-	-	-	-	-	-	-	-	-	-	-	-
Swedish Elkhound (white)	9	8	61.5	2 (25%)	2 (100%)	-	-	-	1 (12.5%)	-	5 (62.5%)	-	-	-	-	-	-	-	-	-	-	1	-	-	-	-	-	-	-	-	-	-	-	-	-	-	-	-	-	-	-	-	-	-	-	-	-	-	-
Finnish Spitz	15	14	87.5	1 (7.1%)	-	1 (100%)	-	-	3 (21.4%)	10 (71.4%)	-	-	-	-	1	-	-	1	-	-	-	-	-	-	-	-	-	-	-	-	-	-	-	-	-	-	-	-	-	-	-	-	-	-	1	9	-	1	-
Swedish Vallhund	11	7	77.8	-	-	-	-	-	7 (100%)	-	-	-	-	-	-	-	-	6	-	-	-	-	-	-	-	1	-	-	-	-	-	-	-	-	-	-	-	-	-	-	-	-	-	-	-	-	-	-	-
Norrbottenspets	11	9	100	-	-	-	-	-	4 (44.4%)	5 (55.6%)	-	-	-	-	2	-	-	-	-	-	-	1	-	-	-	-	-	-	-	-	-	-	-	-	-	-	-	-	-	-	-	-	-	-	1	5	-	-	-
Karelian Beardog	11	11	84.6	-	-	-	-	-	5 (45.5%)	4 (36.4%)	2 (18.18%)	-	-	-	3	-	-	-	-	-	-	-	-	-	-	-	-	-	-	-	-	2	-	-	-	-	-	-	-	-	-	-	-	-	-	4	-	-	-
Norwegian Lundehund	17	15	78.9	-	-	-	-	-	15 (100%)	-	-	-	-	-	-	-	-	-	-	-	-	-	-	-	-	-	15	-	-	-	-	-	-	-	-	-	-	-	-	-	-	-	-	-	-	-	-	-	-
Norwegian Buhund	19	13	86.7	-	-	-	-	-	10 (76.9%)	3 (23.1%)	-	-	-	7	-	1	-	2	-	-	-	-	-	-	-	-	-	-	-	-	-	-	-	-	-	-	-	-	-	-	-	-	-	-	-	3	-	-	-
Icelandic Sheepdog	17	13	76.5	-	-	-	-	-	13 (100%)	-	-	-	-	-	5	-	-	6	-	-	1	1	-	-	-	-	-	-	-	-	-	-	-	-	-	-	-	-	-	-	-	-	-	-	-	-	-	-	-
Total				63	45	1	16	1
Arctic Spitz breeds
Russo-European Laika	8	5	83.3	1 (20.0%)	1 (100%)	-	-	-	3 (60.0%)	-	1 (20%)	-	-	-	1	-	-	-	-	-	-	-	-	-	-	-	-	-	-	-	-	1	-	-	-	-	-	-	-	1	-	-	-	-	-	-	-	-	-
Karelo-Finnish Laika	4	3	unknown	-	-	-	-	-	2 (66.7%)	1 (33.3%)	-	-	-	-	-	-	-	1	-	-	-	-	-	-	-	-	-	-	-	-	-	-	-	-	-	-	-	-	-	-	-	1	-	-	-	1	-	-	-
Russian Sled dog	3	2	unknown	-	-	-	-	-	2 (100%)	-	-	-	-	-	-	-	-	-	-	-	-	-	-	1	-	-	-	-	-	-	-	-	-	-	-	1	-	-	-	-	-	-	-	-	-	-	-	-	-
Amurskaja Laika	7	2	unknown	-	-	-	-	-	2 (100%)	-	-	-	-	-	-	-	-	1	-	-	-	-	-	-	-	-	-	-	-	-	-	-	-	-	-	1	-	-	-	-	-	-	-	-	-	-	-	-	-
Hunting Laika	11	5	unknown	-	-	-	-	-	2 (40.0%)	1 (20.0)	1 (20%)	1 (20%)	-	-	-	-	1	-	-	-	-	1	-	-	-	-	-	-	-	-	-	-	-	-	-	-	-	-	-	-	-	-	-	-	-	-	1	-	-
Olennie Laika	5	3	unknown	-	-	-	-	-	3 (100%)	-	-	-	-	-	-	-	-	-	-	-	-	-	-	-	-	-	-	-	-	-	1	-	-	-	-	-	-	-	1	-	-	-	-	1	-	-	-	-	-
Aboriginal Sled dog	4	4	unknown	-	-	-	-	-	3 (75%)	1 (25%)	-	-	-	-	-	-	-	1	-	-	-	1	-	-	-	-	-	-	-	-	-	-	-	-	-	-	-	-	-	1	-	-	-	-	-	1	-	-	-
Chukotka sled dog	2	1	unknown	-	-	-	-	-	-	1 (100%)	-	-	-	-	-	-	-	-	-	-	-	-	-	-	-	-	-	-	-	-	-	-	-	-	-	-	-	-	-	-	-	-	-	-	-	-	-	-	1
Samoyed	34	26	83.9	-	-	-	-	-	18 (69.2%)	6 (23.1%)	2 (7.7%)	-	-	4	-	-	-	2	-	-	4	2	5	-	-	-	-	-	-	-	-	-	-	-	-	-	1	-	-	-	-	-	-	-	-	6	-	-	-
Siberian Husky	36	26	78.8	-	-	-	-	-	21 (80.8%)	-	4 (15.4%)	-	1 (3.9%)	-	-	-	-	6	-	1	-	-	-	-	-	-	-	13	-	-	-	-	-	-	-	-	-	-	-	-	1	-	-	-	-	-	-	-	-
West Siberian Laika	18	10	52.4	-	-	-	-	-	8 (80%)	1 (10%)	1 (10%)	-	-	1	-	-	1	-	1	-	-	1	-	-	-	-	1	-	-	-	1	1	-	-	-	1	-	-	-	-	-	-	-	-	-	-	-	-	1
East/West Siberian Laika #	27	13	unknown	-	-	-	-	-	9 (62.2%)	3 (23.1%)	1 (6.7%)	-	-	-	1	-	-	-	-	1	-	1	-	-	-	-	1	-	-	-	1	-	-	1	-	1	-	1	1	-	-	-	-	-	-	1	-	1	-
East Siberian Laika	21	12	85.7	1 (8.3%)	1 (100%)	-	-	-	9 (75%)	2 (16.7%)	-	-	-	-	2	1	1	-	-	-	4	-	-	-	-	-	-	-	-	-	-	-	-	1	-	-	-	-	-	-	-	-	-	-	-	1	-	-	-
Alaskan Malamute	26	18	69.2	-	-	-	-	-	18 (100%)	-	-	-	-	-	-	-	-	4	-	-	-	1	3	-	-	-	-	6	1	-	-	-	-	-	-	-	-	-	-	1	2	-	-	-	-	-	-	-	-
Inuit Sled dog	23	4	unknown	-	-	-	-	-	4 (100%)	-	-	-	-	-	-	-	-	-	-	-	-	-	-	-	1	-	-	-	1	-	-	-	-	-	1	-	-	-	-	-	-	-	1	-	-	-	-	-	-
Canadian Eskimo dog	9	3	unknown	-	-	-	-	-	3 (100%)	-	-	-	-	-	-	-	-	-	-	-	-	-	1	-	-	-	-	-	1	-	-	-	1	-	-	-	-	-	-	-	-	-	-	-	-	-	-	-	-
Alaskan Husky	3	2	unknown	-	-	-	-	-	2 (100%)	-	-	-	-	-	-	-	-	-	-	-	-	1	-	-	-	-	-	1	-	-	-	-	-	-	-	-	-	-	-	-	-	-	-	-	-	-	-	-	-
Greenland dog	20	8	53.3	-	-	-	-	-	8 (100%)	-	-	-	-	-	1	-	-	2	-	-	-	1	-	-	1	-	-	-	2	-	-	-	-	-	1	-	-	-	-	-	-	-	-	-	-	-	-	-	-
	514	328
[truncated: 10 more columns]
