# Supplementary material for: Regional occurrence, high frequency but low diversity of mitochondrial DNA haplogroup d1 suggests a recent dog-wolf hybridization in Scandinavia
Source: Anim Genet. 2011 Feb;42(1):100–3. doi: 10.1111/j.1365-2052.2010.02069.x (PMC3040290; doi:10.1111/j.1365-2052.2010.02069.x)
Supplement: Supplementary file 4 [file age0042-0100-SD4.xls]

## Sheet: Sheet1
Table S3 List of samples giving mtDNA haplotype, breed, geographical origin, and pedigree information (name and registration number, mother’s and father’s name, and earliest female ancestor).
Individual Number	Haplotype_Name	Haplotype ignoring indels (new)	Country	Subregion	Region	Continent	GenBank accession number	BreedName	Sex	name	Father	Mother	registration number	trace back to (maternal lineage)
z67	A 11		Yamal	Siberia	E.Asia	Asia		Aboriginal Sled dog
z70	A 156	41	Tajmyr	Siberia	E.Asia	Asia		Aboriginal Sled dog
z66	A 17		Tajmyr	Siberia	E.Asia	Asia		Aboriginal Sled dog
z68	B 1		Timanskiy Kryazh	Siberia	E.Asia	Asia		Aboriginal Sled dog
Y370	A 11		Alaska	Arctic America	Arctic America	America		Alaskan Malamute	F	Neatut Ongomiark	Mukluk Biwabuk	Keikewabic´s Nanabijou	FIN27307/06	Keikewabic´s Lady Tara CKCPW330319
z1968	A 11		Alaska	Arctic America	Arctic America	America		Alaskan Malamute	M	Minus-Bore	Kodiak-Zorro	Vinca Von Kuhn	S34800/2003	Amuyok's Willow Ptarmigan VQ752462
z2049	A 11		Alaska	Arctic America	Arctic America	America		Alaskan Malamute	M	Iasaks Elvis	Skotbuskogens Inac	Kronsäter's Kippisidjut Av Leery	S26801/2004	Keevatin's Izabell's Mistake NY92552/73
z2070	A 11		Alaska	Arctic America	Arctic America	America		Alaskan Malamute	M	Eastern Hill Naglikpok Nallo	Eastern Hill Eagle Born To Run	Nanook Spirit Let's Have Fun	S40351/2008	Atuki Od Vranského Potoka CSHPK3279/93/96
z33	A 11		Alaska	Arctic America	Arctic America	America		Alaskan Malamute	M
Y373	A 156	A 41	Alaska	Arctic America	Arctic America	America		Alaskan Malamute	M	Hylkeenniemen Halli	Bearvvis Ataneq	Hylkeenniemen Aallotar	FIN22899/02	Highnoons Chitimacha KC116209/65
Y377	A 17		Alaska	Arctic America	Arctic America	America		Alaskan Malamute	M	Neatut Pitiksik	Terrapin´s Talisman Polartrax	Mukluk Nippaitok	FIN21790/02	Inharmony´s Gentle Diana CKCRU470604
z93	A 17		Alaska	Arctic America	Arctic America	America		Alaskan Malamute	M	Sno Shire´s Sikuliag
Y374	A 179	A 29	Alaska	Arctic America	Arctic America	America		Alaskan Malamute	M	Quinault's Blue Wings	Gryphon´s Moonshine	Sno Shire´s Naughty By Nature	FIN17798/07 / AKCWS17689504	Totem´s Storyteller AKCWP64726901
z1876	A 179	A 29	Alaska	Arctic America	Arctic America	America		Alaskan Malamute	F	Blacklotus Make Me Happy	Taolanquest Master Of The Game	Aluk's Dressed In Black	S10607/2005	Aluk's Black Sequoia AKCWP47031602
z1891	A 18		Alaska	Arctic America	Arctic America	America		Alaskan Malamute	F	Eastern hill Hunting Happy	Eastern Hill Eagle Born To Run	Shepherdsway Winter Dream	S57713/2002	Barrenfield Mandy-Sue CKCSTBQJ417630
z1989	A 18		Alaska	Arctic America	Arctic America	America		Alaskan Malamute	M	Captain Jack Sparrow Polar Trax	Black Lotus Printing The X-File	Silent Ridge Calamity-Jane	S38397/2007	Aira Lokomotiva Severu CSHPK111789/93
z2015	A 18		Alaska	Arctic America	Arctic America	America		Alaskan Malamute	F	Mackinaw Red Seal	Mackinaw Cosmic Connection	Battlefield Potomac Twilight	S10055/2006	Barrenfield T'soam Maltrail AKCWP34434301
L50	A 29		Alaska	Arctic America	Arctic America	America		Alaskan Malamute	M	Mackinaw Sir Gawain	Mahlemiut's Howlin' Jongleur	Candy	S45566/97	Polarwaw's Sno-Clout Of Tote-Um AKCSBWC400207
P10	A 29		Alaska	Arctic America	Arctic America	America		Alaskan Malamute	F	Lynx
P5	A 29		Alaska	Arctic America	Arctic America	America		Alaskan Malamute	M	Indy
P6	A 29		Alaska	Arctic America	Arctic America	America		Alaskan Malamute	F	Jassie
P7	A 29		Alaska	Arctic America	Arctic America	America		Alaskan Malamute	M	Rory/Kory
P9	A 29		Alaska	Arctic America	Arctic America	America		Alaskan Malamute	F	Blinky
Y369	A 29		Alaska	Arctic America	Arctic America	America		Alaskan Malamute	M	Jiepeer's Kwik	Mukluk Nuutpok	Jiepeer´s Circle	FIN44131/04 / S49666/2004	Terra Polar's Beta Nipigan (N37642/88) / Terra Polar´s Delta Ka-tun N34995/90
Y375	A 29		Alaska	Arctic America	Arctic America	America		Alaskan Malamute	M	Amaguq's Boogieman	Una Nuna´s Ilike Tobeliked	Polar Trax Twisted Wind D´Arctica	FIN47700/05	Shannuq´s Niqi S65532/90
Y378	A 29		Alaska	Arctic America	Arctic America	America		Alaskan Malamute	F	Hauenkuonon Viipperä	Nanuzzin Eemeli	Nordiclight´s Lady In Red	FIN38766/03	Nabo A Tanunak Royal Pizazz WG453358
z15	A 29		Alaska	Arctic America	Arctic America	America		Alaskan Malamute	M
z1896	A 29		Alaska	Arctic America	Arctic America	America		Alaskan Malamute	F	Jieeper's Kaya	Stensåsens Snow Dogs Nilak	Jiepeer's Whontlea	S22874/2008	Tote-Um's Ballard Queen N04527/79
z1909	A 29		Alaska	Arctic America	Arctic America	America		Alaskan Malamute	M	Wolverine Island's Utcholok	Stormy Monday's Nebraska	Cheenik's Arka	S38778/2004	Topkok's Artic Sno Storm N11822/77
Y371	A 31		Alaska	Arctic America	Arctic America	America		Alaskan Malamute	M	Mukluk Hukan Ryökäle	Pandistelle Del Lago Degli Orsi	Mukluk Cuqdu´k	FIN51263/06	Earthwind´s Dixie Lullaby CKCPJ301429
z1401	A 11		Siberia	Siberia	E.Asia	Asia		Amuzskaja Laika
z1403	A 11		Siberia	Siberia	E.Asia	Asia		Amuzskaja Laika
z1397	A 126		Siberia	Siberia	E.Asia	Asia		Amuzskaja Laika
z1398	A 126		Siberia	Siberia	E.Asia	Asia		Amuzskaja Laika
z1399	A 126		Siberia	Siberia	E.Asia	Asia		Amuzskaja Laika
z1400	A 126		Siberia	Siberia	E.Asia	Asia		Amuzskaja Laika
z1402	A 126		Siberia	Siberia	E.Asia	Asia		Amuzskaja Laika
z64	B 6		Chukchi	Siberia	E.Asia	Asia		Chukotka sled dog
z65	B 6		Chukchi	Siberia	E.Asia	Asia		Chukotka sled dog
Oesk1	A 18		Arctic America	Arctic America	Arctic America	America	D83633	Eskimo dog Canadian
P19	A 18		Arctic America	Arctic America	Arctic America	America		Eskimo dog Canadian	M	Qimmiit´e Mannie
P18	A 31		Arctic America	Arctic America	Arctic America	America		Eskimo dog Canadian	F	Qimmiit´e Brownie
P20	A 31		Arctic America	Arctic America	Arctic America	America		Eskimo dog Canadian	F	Qimmiit´e Tumi
P21	A 31		Arctic America	Arctic America	Arctic America	America		Eskimo dog Canadian	M	Qimmiit´e Sir John
P22	A 31		Arctic America	Arctic America	Arctic America	America		Eskimo dog Canadian	F	Qimmiit´e Morning Glory
P23	A 31		Arctic America	Arctic America	Arctic America	America		Eskimo dog Canadian	F	Qimmiit´e Sunshine
P24	A 31		Arctic America	Arctic America	Arctic America	America		Eskimo dog Canadian	M	Qimmiit´e Not
Oesk2	A 63		Arctic America	Arctic America	Arctic America	America	D83605	Eskimo dog Canadian
z1762	A 11		Finland	Scandinavia	Scandinavia	Europe		Finnish Lapphund	M	Ranni	unknown	unknown	not registered	unknown
L2	A 17		Finland	Scandinavia	Scandinavia	Europe		Finnish Lapphund	F
R2	A 17		Finland	Scandinavia	Scandinavia	Europe		Finnish Lapphund
z615	A 17		Finland	Scandinavia	Scandinavia	Europe		Finnish Lapphund	F	Plymspireas Tahra	Lurfi	Fairdogs Eloisa	S14638/2005	Piku U320003
Y297	A 40		Finland	Scandinavia	Scandinavia	Europe		Finnish Lapphund	M	Jahkkas Wille	Chelville Tapio	Jahkkas Muotkakukka	FIN27152/01	Nuuska U400010
Y298	B 1		Finland	Scandinavia	Scandinavia	Europe		Finnish Lapphund	M	Barffas Duom'mo	Nepukatin Elmeri-Ilsakki	Barffas Bievvi	FIN25016/99	Nallikka U207302
Y304	B 1		Finland	Scandinavia	Scandinavia	Europe		Finnish Lapphund	F	Ikimuiston Bing Bong Pallo	Lumiturpa Hulivili	Ikimuiston Seireenin Laulu	FIN30252/06	Tsahpi U135004
z614	B 1		Finland	Scandinavia	Scandinavia	Europe		Finnish Lapphund	F	Black Blossom Miss Zamba	Fidelis Lukka	Black Blossom Miss Grace	S25023/2004	Poromiehen Sopu U960007/126
R52	D 1		Finland	Scandinavia	Scandinavia	Europe		Finnish Lapphund	F
R53	D 1		Finland	Scandinavia	Scandinavia	Europe		Finnish Lapphund	F
R90	D 1		Finland	Scandinavia	Scandinavia	Europe		Finnish Lapphund	F
R91	D 1		Finland	Scandinavia	Scandinavia	Europe		Finnish Lapphund	F
Y295	D 1		Finland	Scandinavia	Scandinavia	Europe		Finnish Lapphund	M	Jäkäläkummun Karrikippari	Kiedalas Currok	Jäkäläkummun Rita	SF42738/93	Poromiehen Riitu U290008
Y300	D 1		Finland	Scandinavia	Scandinavia	Europe		Finnish Lapphund	M	Anana's Bikku-Beikko	Ikimuiston Nääs Päivää	Lecibsin Kohde	FIN35689/04	Jaana SF10869/60
Y306	D 1		Finland	Scandinavia	Scandinavia	Europe		Finnish Lapphund	F	Jotamillen Alexsandra	Suursaaren Pepsi	Miskajasmin Eireena	FIN48449/05	Caukki Y-296/65 / Poromiehen Sarre Y000366/126
z1826	D 1		Finland	Scandinavia	Scandinavia	Europe		Finnish Lapphund	F	Reppulin Ringwill	Tiitiäisen Pepsi	Reppulin Belegund	FIN35674/04	Musti U234602
z1836	D 1		Finland	Scandinavia	Scandinavia	Europe		Finnish Lapphund	F	Kellokas Viidakonhymy	Iki-Wanhan Samur-Tietäjä	Sydäntalven Fanfaari	FIN37649/07	Tjuorri FIN23504/95
z617	D 1		Finland	Scandinavia	Scandinavia	Europe		Finnish Lapphund	F	Aiga	Fidelis Quustonen	Fjällfarmens Jierva	S51203/2003	Gieris S19921/93
z618	D 1		Finland	Scandinavia	Scandinavia	Europe		Finnish Lapphund	F	Dixikolans Alisha	Black Blossom Mr Gordon	Black Blossom Miss Dixi	S59575/2000	Diktat U500014
z625	D 1		Finland	Scandinavia	Scandinavia	Europe		Finnish Lapphund	F	Fairdogs Johtaa	Ikimuiston Kapteeni Klutz	Cearrus Dilba	S52542/2004	Salmu U330010
z626	D 1		Finland	Scandinavia	Scandinavia	Europe		Finnish Lapphund	M	Fjällfarmens Uule Brum	Fjällfarmens Brune Baloo	Black Blossom Miss Toffee	S13510/2005	Saike S59794/94
z629	D 1		Finland	Scandinavia	Scandinavia	Europe		Finnish Lapphund	F	Samejäntans Neito Ninya	Raiddokas Nalle	Riskatsurkan Covin Caunis	S36224/2004	Gigga U968002
z1763	D 3	D 1	Finland	Scandinavia	Scandinavia	Europe		Finnish Lapphund	M	Musti	Ranni	unknown	not registered	unknown
Y292	A 11		Finland	Scandinavia	Scandinavia	Europe		Finnish Spitz	F	A-Layza	Ayarvi Urho	Babetta	RKF1757639	(from Russia) / Aysa RKFR00000309
Y290	A 183		Finland	Scandinavia	Scandinavia	Europe		Finnish Spitz	F	Lexan Lippo	Parpin Pepi	Vilkas	FIN21632/97	Popi SF06094/60
L28	A 2		Finland	Scandinavia	Scandinavia	Europe		Finnish Spitz	F
Y291	A 2		Finland	Scandinavia	Scandinavia	Europe		Finnish Spitz	M	Jahti-Impan Jörö	Lexan Jaki	Jahti-Impan Verna	FIN36837/03	Heta SF01258/59
L39	B 1		Finland	Scandinavia	Scandinavia	Europe		Finnish Spitz	M	Tapion Paras	Tapion Peikko	Tapion Ilo	S28952/97	PENU SF02569/58
L60	B 1		Finland	Scandinavia	Scandinavia	Europe		Finnish Spitz	F	Hetti	Vidstiges Ato	Tessy	S51947/85	Sirra SF04595/59
R16	B 1		Finland	Scandinavia	Scandinavia	Europe		Finnish Spitz	M	Kolåsens Kim	Rahan Nippo	Kolåsens Ami	S14715/98	Reipas Taru SF00677/53
R17	B 1		Finland	Scandinavia	Scandinavia	Europe		Finnish Spitz	M	Ailatis Appo	Katajahaan Nalle	Byråsens Fassi	S34354/98	Mimmi SF02536/55
Y287	B 1		Finland	Scandinavia	Scandinavia	Europe		Finnish Spitz	M	Reetu	Peiron Manu	Nyplä	FIN37822/96	Kiho Sepi SF00638/53
Y288	B 1		Finland	Scandinavia	Scandinavia	Europe		Finnish Spitz	F	Äsässän Rita	Murakouran Reetu	Repolammen Annapyy	FIN42161/98	Rai SF04551/58 / Nasse SF01812/00
Y289	B 1		Finland	Scandinavia	Scandinavia	Europe		Finnish Spitz	M	Bjarmian Repe	Ukkometon Vili	Bjarmian Viivi	FIN25940/02	Söpö SF00177/54
Y293	B 1		Finland	Scandinavia	Scandinavia	Europe		Finnish Spitz	M	Jyrkkäkallio Rokki	Ukkometon Riki	Outakeinon Seita	FIN40279/99	Revonkorven Siru SF00027/71/105
z1990	B 1		Finland	Scandinavia	Scandinavia	Europe		Finnish Spitz	M	Orrmyrens Viktor	Tjäderråets Reku	Trixi	S11506/2005	Valpas Teri SF00276/55
R13	B 3	B 1	Finland	Scandinavia	Scandinavia	Europe		Finnish Spitz	M	Friesgårdens Saijo	Teitu	Micka	S32474/97	Nöpö SF01028/52
R10	D 2	D 1	Finland	Scandinavia	Scandinavia	Europe		Finnish Spitz	F	Vardos Sirpa	Vittavaaras Boj	Vit Mossens Penni	S20584/98	Mosses-Tussan SF03199/52
z1807	A 11		Greenland	Greenland	Arctic America	America		Greenland Dog	M	Babusca's Attack	Attila	Racystar Another Winterdream	S14686/2004	Trekkhundklubben's Killy N68/2735
z1967	A 11		Greenland	Greenland	Arctic America	America		Greenland Dog	F	Sangilak Arctic Spirit	Racystar Opinnartok	Gelukkig Gronland Angakok	S12168/2007	Nikki DK28994/86
z355	A 11		Greenland	Greenland	Arctic America	America		Greenland Dog		Balo
z356	A 124		Greenland	Greenland	Arctic America	America		Greenland Dog		Ubo
m74	A 17		Greenland	Greenland	Arctic America	America		Greenland Dog
z1999	A 2		Greenland	Greenland	Arctic America	America		Greenland Dog	M	Alpha Basen Qimmeq's Alnitak Kilak	Qornoq's Arctic Look Who's Talking	Avderöd's Tempotös	S11504/2004	Darka LOITC012462
z1864	A 20		Greenland	Greenland	Arctic America	America		Greenland Dog	M	Bulder	unknown (directly from Greenland)	unknown (directly from Greenland)	N12803/02	unknown
z1865	A 20		Greenland	Greenland	Arctic America	America		Greenland Dog	M	Qornoq's Arctic Innaarsuit Vaava	Frei	Thora	N01497/03	parents from Greenland
z1867	A 20		Greenland	Greenland	Arctic America	America		Greenland Dog	M	Mimi	unknown (directly from Greenland)	unknown (directly from Greenland)	N08781/03	unknown
z357	A 20		Greenland	Greenland	Arctic America	America		Greenland Dog		Morten
z360	A 20		Greenland	Greenland	Arctic America	America		Greenland Dog		Kleins andersens
L52	A 31		Greenland	Greenland	Arctic America	America		Greenland Dog	F	Ispilen's Atek Sarqak	Targenors Ulven	Solek	S45442/96	Savik Av Tasermiut N04072/83
m341	A 31		Greenland	Greenland	Arctic America	America		Greenland Dog	M	Tyr
m71	A 31		Greenland	Greenland	Arctic America	America		Greenland Dog
m72	A 31		Greenland	Greenland	Arctic America	America		Greenland Dog
m73	A 31		Greenland	Greenland	Arctic America	America		Greenland Dog
z1806	A 31		Greenland	Greenland	Arctic America	America		Greenland Dog	F	Svartisens Vandra	Isaq	Tinka's Fiona	S31289/2007	Kingiuna Tessiotoqe N17823/81
z1808	A 31		Greenland	Greenland	Arctic America	America		Greenland Dog	F	Qaumaneq
z1809	A 31		Greenland	Greenland	Arctic America	America		Greenland Dog	M	Etoq	unknown	unknown	S45090/2005	unknown
z358	A 31		Greenland	Greenland	Arctic America	America		Greenland Dog		Batman
z179	D 1		Scandinavia	Scandinavia	Scandinavia	Europe		Hälleforshund	M	Rostmurens Kiro	Kir	Mirra	AS52448/2003	Zimba AS00062
z1974	D 1		Scandinavia	Scandinavia	Scandinavia	Europe		Hälleforshund	F	Lillstinta	Lappy	Stinta	AS32931/2006	Spanja AS00249/77
z1976	D 1		Scandinavia	Scandinavia	Scandinavia	Europe		Hälleforshund	M	Älebräcks Atlas	Nalle	Ronja	AS16989/2002	Ronja AS40761/2001
z2045	D 1		Scandinavia	Scandinavia	Scandinavia	Europe		Hälleforshund	M	Pix	unknown	Tessie	AS17381/2001	Tessie AS16955/2001
z2024	D 3	D 1	Scandinavia	Scandinavia	Scandinavia	Europe		Hälleforshund	M	Sacke	Hälge	Bira	AS20913/2004	Murri AS00113/78
z1380	A 17		Siberia	Siberia	E.Asia	Asia		Hunting Laika
z1386	A 17		Siberia	Siberia	E.Asia	Asia		Hunting Laika
z1379	A 5		Siberia	Siberia	E.Asia	Asia		Hunting Laika
z1381	B 2	B 1	Siberia	Siberia	E.Asia	Asia		Hunting Laika
z1384	B 2	B 1	Siberia	Siberia	E.Asia	Asia		Hunting Laika
z1385	B 2	B 1	Siberia	Siberia	E.Asia	Asia		Hunting Laika
z1387	B 2	B 1	Siberia	Siberia	E.Asia	Asia		Hunting Laika
z1389	B 2	B 1	Siberia	Siberia	E.Asia	Asia		Hunting Laika
z1390	C 16		Siberia	Siberia	E.Asia	Asia		Hunting Laika
z1391	C 16		Siberia	Siberia	E.Asia	Asia		Hunting Laika
z1382	E 2		Siberia	Siberia	E.Asia	Asia		Hunting Laika
H24	A 17		Alaska	Arctic America	Arctic America	America		Husky, Alaskan
m63	A 29		Alaska	Arctic America	Arctic America	America		Husky, Alaskan
m64	A 29		Alaska	Arctic America	Arctic America	America		Husky, Alaskan
m431	A 11		Siberia	Siberia	E.Asia	Asia		Husky, Siberian
m627	A 11		Siberia	Siberia	E.Asia	Asia		Husky, Siberian
TsibH	A 11		Siberia	Siberia	E.Asia	Asia	AB007385	Husky, Siberian
Y379	A 11		Siberia	Siberia	E.Asia	Asia		Husky, Siberian	F	Kefeus Jiknik of Hope	Renny	Alaskan´s Bijana Of Anadyr	FIN29628/99	Alaskan´s Chena of Anadyr AKCSBWE002627
Y380	A 11		Siberia	Siberia	E.Asia	Asia		Husky, Siberian	M	Arctic Soul Uwanga	Vitek Desmond Of Jedeye	Go-Steel Arwen	FIN44685/03	Green Beret´s Snowy Babbet NHSB503289
Y384	A 11		Siberia	Siberia	E.Asia	Asia		Husky, Siberian	M	Sainen Sörlie	Sainen Nome	Sainen Mutola	FIN33923/06	Czarina SF08305/71
Y385	A 11		Siberia	Siberia	E.Asia	Asia		Husky, Siberian	F	Jenisein Gina	Sainen Nome	Jenisein Fifi	FIN29349/06	Alaskan´s Sestra of Anadyr AKCW554114
z2020	A 11		Siberia	Siberia	E.Asia	Asia		Husky, Siberian	M	Wolfmark Enemy of the State	Nevercrywolf Della Vanisella	Taymyrs R You Sirius	S12569/2007	Kontoki's Tullemore Ala Mode AKCWF742141
z2022	A 11		Siberia	Siberia	E.Asia	Asia		Husky, Siberian	M	Abbaboos Skorpan	Bedarra Earl Grey	Carillo Shadowfax	S58921/2007	Innisfree's Serena AKCSBWP305405
z1982	A 15		Siberia	Siberia	E.Asia	Asia		Husky, Siberian	M	Arctic Soul Vostok	Kefeus Traleika Nagar	Arctic Soul Q-Antity	S10097/2005	Igloo-Pak's Beech AKCSBWE860
z1985	A 179	A 29	Siberia	Siberia	E.Asia	Asia		Husky, Siberian	M	Heidiburghs Cool Casper	Trahimus Sudden	Lisa Amaroc Of Too-Cha-Tes	S48694/2004	Cindy Silverspray Of Chesapeake ÖHZBHSK61
D11	A 29		Siberia	Siberia	E.Asia	Asia	DQ480499	Husky, Siberian
H90	A 29		Siberia	Siberia	E.Asia	Asia		Husky, Siberian
L54	A 29		Siberia	Siberia	E.Asia	Asia		Husky, Siberian	F	I'nachos Fragile When Frozen	Dejomas Kruto	I'nachos Bivdi	S39728/97	Sno-Ana´s Kenai Nikkee AK60436
m629	A 29		Siberia	Siberia	E.Asia	Asia		Husky, Siberian
Y381	A 29		Siberia	Siberia	E.Asia	Asia		Husky, Siberian	M	Sleigh Ride´s Grain of Gold	Chance Of Arctic Sun	Sleigh Ride´s Canadian Dream	FIN10414/06	Ahtojään Nuilak SF11216/68/117
Y382	A 29		Siberia	Siberia	E.Asia	Asia		Husky, Siberian	M	Aurinkoniityn Salamanteri	Kettuahon Komanssi	Wintry Esikko	FIN55510/06	Arctic Trail´s Kola AKCSBWC215672
Y383	A 29		Siberia	Siberia	E.Asia	Asia		Husky, Siberian	M	Sainen Waltari	Unisak´s Kamak III	Sainen Chepard	FIN52935/06	Igloo Pak´s Nat AKCWA389096
Y386	A 29		Siberia	Siberia	E.Asia	Asia		Husky, Siberian	M	Sleigh Ride´s Demolition Man	Snowmist´s Intercontinental	Sleigh Ride´s Armageddon	FIN19573/02	Sno-Ana´s Kenai Nikkee AKCSBWA560436
Y387	A 29		Siberia	Siberia	E.Asia	Asia		Husky, Siberian	M	Jäätien Kinli	Jarain Lucky Boy	Jäätien Jaspis	FIN37457/98	Alatna´s Myia AKCBW909340
y47	A 29		Siberia	Siberia	E.Asia	Asia		Husky, Siberian
z18	A 29		Siberia	Siberia	E.Asia	Asia		Husky, Siberian	M
z1855	A 29		Siberia	Siberia	E.Asia	Asia		Husky, Siberian	F	Moonshadow Temu Of Jedeye	Moonshadow Biko Of Jedeye	Northomes Maggie	S68919/2005	Northomes Salt AKCWE990762/89
z1897	A 29		Siberia	Siberia	E.Asia	Asia		Husky, Siberian	M	Chiliways Never Compete With Me	Nevercrywolf Della Vanisella	Qashiwas Eyes Of The Sky	S47991/2007	Yaska LOITC8347
z1903	A 29		Siberia	Siberia	E.Asia	Asia		Husky, Siberian	F	Stalos Blue	Rookie's Pontus	Freja	S12577/2001	Artic Trail's Who Of Kelsons SF5871/77
z1925	A 29		Siberia	Siberia	E.Asia	Asia		Husky, Siberian	M	Kenny de Ciukci	Karnovanda's Ricochet	Karnovanda's Promise The Moon	S13524/2005	Karnovanda Once In A Blue Moon AKCWP47773703
z1971	A 29		Siberia	Siberia	E.Asia	Asia		Husky, Siberian	M	Mickes Sibirian Race Hugo	Fenrisulven Mimer	Indian Tribe Husky's Ays	S14750/2008	Freija S40699/99 (Raring)
z2008	A 29		Siberia	Siberia	E.Asia	Asia		Husky, Siberian	F	Ojmanako's Caprice	Fenrisulven Rim Faxe	Empress Of The Hunters Moon	S52441/2001	Ulenka Of Alka-Shan DCNH-SH810822
z2023	A 29		Siberia	Siberia	E.Asia	Asia		Husky, Siberian	F	Gevonnes Atena	Gevonnes Ukko	Molinka Ii Av Brattalid	S30214/2001	Molinka Av Brattalid N14491/87
m40	C 1		Siberia	Siberia	E.Asia	Asia		Husky, Siberian
Osibh1	C 1		Siberia	Siberia	E.Asia	Asia	D83624,D83638	Husky, Siberian
z1859	C 1		Siberia	Siberia	E.Asia	Asia		Husky, Siberian	F	Guldmyrens Joma	Guldmyrens Egil	Vindsnabbe's Pärlan	S37882/2000	Illi N21916/86
z1873	C 1		Siberia	Siberia	E.Asia	Asia		Husky, Siberian	F	Icey Blizzard Kipp d'Amundsen	Northwapiti's Captain Canuck	Northwapiti's Tazlina	S11546/2007	Yeso Pac's Joni Of Anadyr AKCWF991898
z1981	C 1		Siberia	Siberia	E.Asia	Asia		Husky, Siberian	M	Heidiburghs Wagward Wind	Heidiburghs Mogwai	Heidiburghs Taffy	S58654/2002	Sik-Sik Chignik Dottir N00580/76
z2003	C 1		Siberia	Siberia	E.Asia	Asia		Husky, Siberian	M	Nanok	Stella Nordica's Harley Davidson	Lorendale Rosett S46053/2001	S13271/2004	Alaskan's U-Chee Of Anadyr AKCSBWB082240
Osibh2	F 2		Siberia	Siberia	E.Asia	Asia	D83637	Husky, Siberian
H73	A 11		Iceland	Scandinavia	Scandinavia	Europe		Icelandic Sheepdog
L40	A 11		Iceland	Scandinavia	Scandinavia	Europe		Icelandic Sheepdog	F	Freier's Tofa	Huni Av Björnli	Katla Av Björnli	N22274/86	Garda-Loa-Yr N16717/81
Y413	A 11		Iceland	Scandinavia	Scandinavia	Europe		Icelandic Sheepdog	F	Tuulenpuuskan Frida	Icelund´s Bele	Tuulenpuuskan Drifa	FIN38045/97	Sunna Fra Olafsvöllum HI23-72
Y415	A 11		Iceland	Scandinavia	Scandinavia	Europe		Icelandic Sheepdog	F	Tritla Fra Gull Lyklium	Djarfur Fra Thytur Stadir	Trissa Fra Thytur Stadir	ER10660/99	Tofa Von Der Schreverheide DCNH-I904783
Y416	A 11		Iceland	Scandinavia	Scandinavia	Europe		Icelandic Sheepdog	F	Ada V. H. Reutse Veld	Aurin Fra Bjarkarlundi	Lara V. H. Reutse Veld	FIN39642/02	Muska Fra Thytur Stadir NHSBG-0-1672455
Y417	A 11		Iceland	Scandinavia	Scandinavia	Europe		Icelandic Sheepdog	F	Fina V. D. Swaenepoel	Fagur Fra Fuglatorgi	Katla Fra Fridarstödum	FIN29771/04	Skelja Fra Rakdalur NHSB1740975
z1879	A 11		Iceland	Scandinavia	Scandinavia	Europe		Icelandic Sheepdog	M	Svenska Engårdens Frami	Wadsteinas Rebbi	Fjára	S64815/2006	Flögu-Snotra IS01861/89
z81	A 11		Iceland	Scandinavia	Scandinavia	Europe		Icelandic Sheepdog
m457	A 16		Iceland	Scandinavia	Scandinavia	Europe		Icelandic Sheepdog
L42	A 17		Iceland	Scandinavia	Scandinavia	Europe		Icelandic Sheepdog	F	Irpa	Bärbys Bangsi	Katla	N19329/90	Lysa Av Björnli N17933/76
L41	A 2		Iceland	Scandinavia	Scandinavia	Europe		Icelandic Sheepdog	M	Dropi Fra Hvammi	Játvardur	Úa Frá Keldnakoti	S61152/85	Snotra Frá Kirkjubóli (vindási) IKKXX/04750
m456	A 2		Iceland	Scandinavia	Scandinavia	Europe		Icelandic Sheepdog
R93	A 2		Iceland	Scandinavia	Scandinavia	Europe		Icelandic Sheepdog	F
Y411	A 2		Iceland	Scandinavia	Scandinavia	Europe		Icelandic Sheepdog	F	UNA	Husatoftum	Snaelda	FIN14189/01 / IS05984/01	Tyra IS00065/81
Y412	A 2		Iceland	Scandinavia	Scandinavia	Europe		Icelandic Sheepdog	M	Tunturiketun Kvikur	Kolur	Tunturiketun Fifilla	FIN10226/04	Pila Fra Olafsvellir N03127/78
Y414	A 2		Iceland	Scandinavia	Scandinavia	Europe		Icelandic Sheepdog	M	Tunturiketun Tryggur	Kersins-Tappi	Tunturiketon Asta-Sollilja	FIN40981/00	Trynafraläk OL24-78
z1973	A 2		Iceland	Scandinavia	Scandinavia	Europe		Icelandic Sheepdog	M	Pretty-Prud's Keli	Skovridergaardens Landi	Pretty-Prud's Ekkja	S37675/2000	Táta Frá Laufási (eyjafirdi) IS00005/67
m242	A 124		Canada	Canada	Arctic America	America		Inuit Sled Dog
m249	A 181		Canada	Canada	Arctic America	America		Inuit Sled Dog
m246	A 20		Canada	Canada	Arctic America	America		Inuit Sled Dog
m672	A 20		Canada	Canada	Arctic America	America		Inuit Sled Dog
z1344	A 20		Canada	Canada	Arctic America	America		Inuit Sled Dog	F	Ikalik
m244	A 31		Canada	Canada	Arctic America	America		Inuit Sled Dog
m245	A 31		Canada	Canada	Arctic America	America		Inuit Sled Dog
m247	A 31		Canada	Canada	Arctic America	America		Inuit Sled Dog
m248	A 31		Canada	Canada	Arctic America	America		Inuit Sled Dog
m671	A 31		Canada	Canada	Arctic America	America		Inuit Sled Dog
m677	A 31		Canada	Canada	Arctic America	America		Inuit Sled Dog
m688	A 31		Canada	Canada	Arctic America	America		Inuit Sled Dog
m690	A 31		Canada	Canada	Arctic America	America		Inuit Sled Dog
m692	A 31		Canada	Canada	Arctic America	America		Inuit Sled Dog
P3	A 31		Canada	Canada	Arctic America	America		Inuit Sled Dog	F	Amarug/q
P4	A 31		Canada	Canada	Arctic America	America		Inuit Sled Dog	M	Puggig
z1342	A 31		Canada	Canada	Arctic America	America		Inuit Sled Dog	M	Pingo
z1345	A 31		Canada	Canada	Arctic America	America		Inuit Sled Dog	M	Nujuartuk
z1347	A 31		Canada	Canada	Arctic America	America		Inuit Sled Dog	M	Larry
z1349	A 31		Canada	Canada	Arctic America	America		Inuit Sled Dog	M	Mirgulak
z16	A 31		Canada	Canada	Arctic America	America		Inuit Sled Dog	M
z17	A 31		Canada	Canada	Arctic America	America		Inuit Sled Dog	M
z4	A 31		Canada	Canada	Arctic America	America		Inuit Sled Dog	M	Sunny Hamilton
H91	C 3		Sweden	Scandinavia	Scandinavia	Europe		Jämthund
R92	C 3		Sweden	Scandinavia	Scandinavia	Europe		Jämthund	F
Y357	C 3		Sweden	Scandinavia	Scandinavia	Europe		Jämthund	M	Hänsjöns Arro	Sörombäckens Brasse	Klövkampens Era	FIN25942/06 / S17425/2006	Nilla S14959/57
z158	C 3		Sweden	Scandinavia	Scandinavia	Europe		Jämthund	M	Sjöstens Elliot	Oskar	Ackers Elektra	S24446/2003	Vippa S60184/72
z171	C 3		Sweden	Scandinavia	Scandinavia	Europe		Jämthund	F	Härkilas Jinka I	Våndravets Jäger	Härkilas Heija	S53293/2004	Topsy S06722/56
z174	C 3		Sweden	Scandinavia	Scandinavia	Europe		Jämthund	F	Saida	Härkilas Pang I	Pansartorps Rajsa	S42393/2004	Ketty S37098/66
z2041	C 3		Sweden	Scandinavia	Scandinavia	Europe		Jämthund	M	Bagheera	Jämt Grå Fait	Ronja	S46859/2004	Tutta S12520/59
H37	D 1		Sweden	Scandinavia	Scandinavia	Europe		Jämthund
H65	D 1		Sweden	Scandinavia	Scandinavia	Europe		Jämthund
z159	D 1		Sweden	Scandinavia	Scandinavia	Europe		Jämthund	M	Torsbackens Baxi	Orebygdens Nisse	Torsbackens Fixa	S24925/2004	Järvi S12294/52
z166	D 1		Sweden	Scandinavia	Scandinavia	Europe		Jämthund	F	Aija	Bergt Järns Curry	Ria	S12925/2004	Silverbergets Ryta S06775/63
z1991	D 1		Sweden	Scandinavia	Scandinavia	Europe		Jämthund	F	Gilleråsens Fanny	Morbergs-Gårdens Pil	Hjukstjälens Orka	S26765/2000	Derry S05168/59
z2021	D 1		Sweden	Scandinavia	Scandinavia	Europe		Jämthund	F	Raija	Frykhöjdens Rick	Laisa	S28990/99	Lady S06914/56
z2069	D 1		Sweden	Scandinavia	Scandinavia	Europe		Jämthund	F	Sally (Maja)	Guldbyns Rex	Jenka	S24892/2000	Cickan S14489/59
z632	D 1		Sweden	Scandinavia	Scandinavia	Europe		Jämthund	M
D14	D 3	D 1	Sweden	Scandinavia	Scandinavia	Europe	DQ480492	Jämthund
D4	D 3	D 1	Sweden	Scandinavia	Scandinavia	Europe	DQ480502	Jämthund
R50	D 3	D 1	Sweden	Scandinavia	Scandinavia	Europe		Jämthund		Paja
Y354	D 3	D 1	Sweden	Scandinavia	Scandinavia	Europe		Jämthund	M	Rölli	Kannaksen Rami	Jiiällän Etta	FIN19866/04	Djimi SF04166/57
Y355	D 3	D 1	Sweden	Scandinavia	Scandinavia	Europe		Jämthund	M	Pionharjun Kasper	huhtian Iiro	Tupa Ukon Tella	FIN44666/04	Peni SF02716/57
Y356	D 3	D 1	Sweden	Scandinavia	Scandinavia	Europe		Jämthund	M	Ryynäskorven Jesse	Norrmarkens Bigge	Porkkasuon Pinja	FIN17306/04	Ketty SF14301/66
z162	D 3	D 1	Sweden	Scandinavia	Scandinavia	Europe		Jämthund	M	Åskbergets Kim	Lorry H´sons Elvis	Gräsmyrs Furia	S29241/2004	Saga S09568/52
z163	D 3	D 1	Sweden	Scandinavia	Scandinavia	Europe		Jämthund	M	Våndarvets Doglas	Renkirannan Raku	Våndarvets Jaga	S40660/2004	Passa S19712/58
z167	D 3	D 1	Sweden	Scandinavia	Scandinavia	Europe		Jämthund	F	Gansevallens Beda	Härkilas Pang I	Gansevallens My	S28094/2004	Jämtälgens Buda S04280/46
z176	D 3	D 1	Sweden	Scandinavia	Scandinavia	Europe		Jämthund	F	Birkmarkens Jill	Dammådalens Zacko	Birkmarkens Fiffi	S29254/2004	Källbo Adelie-Frickan SF03181/58
z1997	D 3	D 1	Sweden	Scandinavia	Scandinavia	Europe		Jämthund	F	Raisa	Ricky	Skalbuans Exa	S31650/2005	Daina S00795/58
z2043	D 3	D 1	Sweden	Scandinavia	Scandinavia	Europe		Jämthund	F	Jämt Grå Foni	Askesjöns Douglas	Jämt Grå Fia I	S40144/2002	Jami SF08699/66
Y359	A 2		Finland	Scandinavia	Scandinavia	Europe		Karelian Beardog	F	Tainansuon Lotta	Jämäkän Eetu	Pontikka-Aho Rita	FIN21143/97	Usvan Vitsi SF00343/56
Y360	A 2		Finland	Scandinavia	Scandinavia	Europe		Karelian Beardog	F	Molssin Neri	Molssin Simpauttaja	Koitokajan Oona	FIN34776/00	Usvan Tiira SF00342/56
z2007	A 2		Finland	Scandinavia	Scandinavia	Europe		Karelian Beardog	M	Alban	Björnehusets Mingo	Björnehusets Jenka	S59232/2007	Huhtian Jaana DK25930/92
Y364	A 49		Finland	Scandinavia	Scandinavia	Europe		Karelian Beardog	M	Punkkikorven Samu	Ahmavaaran Kuju	Vuottajan Emma	FIN31317/05	Tipsa SF00836/59
Y367	A 49		Finland	Scandinavia	Scandinavia	Europe		Karelian Beardog	M	Kontioharjun Hero	Tahvo	Honkikorven Rosi	FIN20392/03	Säppi SF02293/57
Y361	B 1		Finland	Scandinavia	Scandinavia	Europe		Karelian Beardog	M	Korpisoturin Uhku	Laku	Korpisoturin Iita	FIN27149/05	Metsämiehen Taru SF02489/58
Y363	B 1		Finland	Scandinavia	Scandinavia	Europe		Karelian Beardog	M	Kamu	Martinselkosen Moore	Welipoikaan Näpä	FIN17991/04	Kihon Tuuli SF01327/50
Y366	B 1		Finland	Scandinavia	Scandinavia	Europe		Karelian Beardog	M	Martinselkosen Ara	Korpisoturin Retku	Martinselkosen Milla	FIN18580/01	Marion SF06995/62
Y368	B 1		Finland	Scandinavia	Scandinavia	Europe		Karelian Beardog	M	Pokalan Pete	Arialin Pele	Ariza	FIN31817/99	Anu SF01565/58
Y362	C 2	C 1	Finland	Scandinavia	Scandinavia	Europe		Karelian Beardog	M	Karjunevan Kajo	Korpisoturin Leevi	Oulujärven Söpö	FIN15586/03	Tellu SF02079/60
Y365	C 2	C 1	Finland	Scandinavia	Scandinavia	Europe		Karelian Beardog	F	Pännäpukin Pinja	Karhunkeitaan Kessu	Netta	FIN31222/02	Pöyröön Pörömörö SF00521/53
m785	A 11		Finland	Scandinavia	Scandinavia	Europe		Karelo-Finnish Laika	F
m787	A 11		Finland	Scandinavia	Scandinavia	Europe		Karelo-Finnish Laika	F
m793	A 180	A 49	Finland	Scandinavia	Scandinavia	Europe		Karelo-Finnish Laika
z60	B 1		Finland	Scandinavia	Scandinavia	Europe		Karelo-Finnish Laika		Tulli
m776	A 123		Siberia	Siberia	E.Asia	Asia		Laika, East Siberian
z59	A 123		Siberia	Siberia	E.Asia	Asia		Laika, East Siberian		Yar
y17	A 16		Siberia	Siberia	E.Asia	Asia		Laika, East Siberian
Y337	A 16		Siberia	Siberia	E.Asia	Asia		Laika, East Siberian	F	Ob´	Olkhon	K-Strelka	FIN36178/07 / RKF1701180	Dymka RKFR00000085
Y338	A 16		Siberia	Siberia	E.Asia	Asia		Laika, East Siberian	F	Ikiroudan Ronja	Balaven Rene	Suojarannan Tara	FIN13000/05	Palma U800006/127
Y339	A 16		Siberia	Siberia	E.Asia	Asia		Laika, East Siberian	M	Dikar	Mars	Bagira	FIN19520/07 / RKF1588892	Penna RKFR1092072
z1870	A 16		Siberia	Siberia	E.Asia	Asia		Laika, East Siberian	F	Åkernäsvikens Nikita	Rai	Zelda	S60336/2007	Kukhta (not registered)
L31	A 2		Siberia	Siberia	E.Asia	Asia		Laika, East Siberian	F	Innusk (from Finland)
m425	A 2		Siberia	Siberia	E.Asia	Asia		Laika, East Siberian
m768	A 2		Siberia	Siberia	E.Asia	Asia		Laika, East Siberian
R5	A 2		Siberia	Siberia	E.Asia	Asia		Laika, East Siberian	M
Y336	A 2		Siberia	Siberia	E.Asia	Asia		Laika, East Siberian	F	Umpilammen Nita	Riistapirtin Fille	Kotasavun Jena	FIN16554/07	Kyksa U790014
z1882	A 2		Siberia	Siberia	E.Asia	Asia		Laika, East Siberian	M	Stalin (Mikko)	Kätkes Lo	Loa	S16953/2008	Marta U790010
z38	A 2		Siberia	Siberia	E.Asia	Asia		Laika, East Siberian	M	Corim
L29	A 3		Siberia	Siberia	E.Asia	Asia		Laika, East Siberian	M	Evenki
R9	A 3		Siberia	Siberia	E.Asia	Asia		Laika, East Siberian
R22	A 5		Siberia	Siberia	E.Asia	Asia		Laika, East Siberian	F
R23	A 5		Siberia	Siberia	E.Asia	Asia		Laika, East Siberian	M
m780	B 1		Siberia	Siberia	E.Asia	Asia		Laika, East Siberian	F
m788	B 25		Siberia	Siberia	E.Asia	Asia		Laika, East Siberian
m778	D 1		Siberia	Siberia	E.Asia	Asia		Laika, East Siberian	F
m310	A 123		Siberia	Siberia	E.Asia	Asia		Laika, East/West Siberian
m293	A 126		Siberia	Siberia	E.Asia	Asia		Laika, East/West Siberian
m295	A 126		Siberia	Siberia	E.Asia	Asia		Laika, East/West Siberian
m296	A 126		Siberia	Siberia	E.Asia	Asia		Laika, East/West Siberian
m308	A 126		Siberia	Siberia	E.Asia	Asia		Laika, East/West Siberian
m311	A 126		Siberia	Siberia	E.Asia	Asia		Laika, East/West Siberian
m289	A 129		Siberia	Siberia	E.Asia	Asia		Laika, East/West Siberian
m294	A 133		Siberia	Siberia	E.Asia	Asia		Laika, East/West Siberian
m292	A 15		Siberia	Siberia	E.Asia	Asia		Laika, East/West Siberian
m315	A 17		Siberia	Siberia	E.Asia	Asia		Laika, East/West Siberian
m290	A 2		Siberia	Siberia	E.Asia	Asia		Laika, East/West Siberian
m291	A 27		Siberia	Siberia	E.Asia	Asia		Laika, East/West Siberian
m298	A 41		Siberia	Siberia	E.Asia	Asia		Laika, East/West Siberian
m300	A 41		Siberia	Siberia	E.Asia	Asia		Laika, East/West Siberian
m304	B 1		Siberia	Siberia	E.Asia	Asia		Laika, East/West Siberian
m305	B 1		Siberia	Siberia	E.Asia	Asia		Laika, East/West Siberian
m306	B 1		Siberia	Siberia	E.Asia	Asia		Laika, East/West Siberian
m312	B 25		Siberia	Siberia	E.Asia	Asia		Laika, East/West Siberian
m301	B 3	B 1	Siberia	Siberia	E.Asia	Asia		Laika, East/West Siberian
m302	B 3	B 1	Siberia	Siberia	E.Asia	Asia		Laika, East/West Siberian
m303	B 3	B 1	Siberia	Siberia	E.Asia	Asia		Laika, East/West Siberian
m317	B 3	B 1	Siberia	Siberia	E.Asia	Asia		Laika, East/West Siberian
m297	C 4		Siberia	Siberia	E.Asia	Asia		Laika, East/West Siberian
m299	C 4		Siberia	Siberia	E.Asia	Asia		Laika, East/West Siberian
m313	C 4		Siberia	Siberia	E.Asia	Asia		Laika, East/West Siberian
m314	C 4		Siberia	Siberia	E.Asia	Asia		Laika, East/West Siberian
m307	D 1		Siberia	Siberia	E.Asia	Asia		Laika, East/West Siberian
z1904	A 1		Siberia	Siberia	E.Asia	Asia		Laika, West Siberian	M	Pil	Känneparkens Firsov	Järvelän Ryska	S21244/2007	Ulka U859379
z1898	A 126		Siberia	Siberia	E.Asia	Asia		Laika, West Siberian	F	Karangon Kata	Andrun Almir	Karangon Odette	S33379/2008	Paulasuo Sori FINER35590/96
R25	A 13	A 11	Siberia	Siberia	E.Asia	Asia		Laika, West Siberian	F
z1933	A 17		Siberia	Siberia	E.Asia	Asia		Laika, West Siberian	M	Sure-Fires Rt-Vakur	Åkes Roxy	Tigra	S26894/2008	Linda RKFR0001973
P33	A 27		Siberia	Siberia	E.Asia	Asia		Laika, West Siberian	F	Shelma
R26	A 27		Siberia	Siberia	E.Asia	Asia		Laika, West Siberian	F
z62	A 27		Siberia	Siberia	E.Asia	Asia		Laika, West Siberian		Gay
P35	A 41		Siberia	Siberia	E.Asia	Asia		Laika, West Siberian	F	Polly
z1996	A 49		Siberia	Siberia	E.Asia	Asia		Laika, West Siberian	M	Leo	Åkes Jango	Freja	S39828/2003	Vilga NL01339
R27	A 5		Siberia	Siberia	E.Asia	Asia		Laika, West Siberian	M
z2039	A 5		Siberia	Siberia	E.Asia	Asia		Laika, West Siberian	M	Kettu Express Golgi	Åkes Roxy	Dunklets Ella	S35722/2008	Volna NLM947
m773	B 6		Siberia	Siberia	E.Asia	Asia		Laika, West Siberian	F
F34	C 4		Siberia	Siberia	E.Asia	Asia		Laika, West Siberian
m779	C 4		Siberia	Siberia	E.Asia	Asia		Laika, West Siberian
m781	C 4		Siberia	Siberia	E.Asia	Asia		Laika, West Siberian
m784	C 4		Siberia	Siberia	E.Asia	Asia		Laika, West Siberian
P34	C 4		Siberia	Siberia	E.Asia	Asia		Laika, West Siberian	M	Vern
z63	C 4		Siberia	Siberia	E.Asia	Asia		Laika, West Siberian		Sayan
z1880	A 17		Scandinavia	Scandinavia	Scandinavia	Europe		Lapphund (rendeer herder dog "Jokkmokk type")		Siva
z1881	A 17		Scandinavia	Scandinavia	Scandinavia	Europe		Lapphund (rendeer herder dog "Jokkmokk type")		Saj
Y314	A 2		Scandinavia	Scandinavia	Scandinavia	Europe		Lapponian Herder	M	Fjällfarmens Mauri	Fjällfarmens Kiivas	Fjällfarmens Gietka	ER34490/05 / S29725/2005	Laisa S64067/93
Y312	B 1		Scandinavia	Scandinavia	Scandinavia	Europe		Lapponian Herder	M	Cossaks Domestic Dennis	Nequam Casper	Cranefield´s Auteretar	FIN22362/06	Gaissa Ziergu SF15121/86
z1778	B 1		Scandinavia	Scandinavia	Scandinavia	Europe		Lapponian Herder	F	Kläppylets Cabbi Cohki	Fjällfarmens Kiivas	Nequam Carla	S22556/2006	Siivi FINER40523/95
z1837	B 1		Scandinavia	Scandinavia	Scandinavia	Europe		Lapponian Herder	M	Ĉahpe	Poju	Musti	not registered	unknown
R1	D 1		Scandinavia	Scandinavia	Scandinavia	Europe		Lapponian Herder	F
Y307	D 1		Scandinavia	Scandinavia	Scandinavia	Europe		Lapponian Herder	F	Salla	Staalo	Naska	ER26963/01	Eppu 39568/94
Y308	D 1		Scandinavia	Scandinavia	Scandinavia	Europe		Lapponian Herder	M	Murre	Gaissa Jyrkkä	Räimä	FIN21131/99	Räimä 27267/98
Y309	D 1		Scandinavia	Scandinavia	Scandinavia	Europe		Lapponian Herder	M	Huraus Amppeli	Skuolffi Mister Moukku	Venla	FIN14335/03	Tepa 40524/95
Y315	D 1		Scandinavia	Scandinavia	Scandinavia	Europe		Lapponian Herder	M	Hagassessan Bis-Bisin	Hagassessan Amustus	Q-Kan Alessia	FIN37629/06	Ziggu Z124 / Iresa Diidii SF25843/92
z1753	D 1		Scandinavia	Scandinavia	Scandinavia	Europe		Lapponian Herder	M	Biske	unknown	unknown	not registered	unknown
z1757	D 1		Scandinavia	Scandinavia	Scandinavia	Europe		Lapponian Herder	F	Pajulintu "Cierggis"	Pilvipolun Ontrei	Kisuran Kiira	ER19107/08	Mustalikka S18944/00
z1758	D 1		Scandinavia	Scandinavia	Scandinavia	Europe		Lapponian Herder	M	Ressu	unknown	unknown	not registered	unknown
z1760	D 1		Scandinavia	Scandinavia	Scandinavia	Europe		Lapponian Herder	F	Iresa Yömyssy "Viivi"	Roi	Iresa Tuulentuoma	EJ43930/07	Cikki 29051/98
z1765	D 1		Scandinavia	Scandinavia	Scandinavia	Europe		Lapponian Herder	M	Virhkku	unknown	unknown	not registered	unknown
z1767	D 1		Scandinavia	Scandinavia	Scandinavia	Europe		Lapponian Herder	M	Tsahpi	unknown	unknown	not registered	unknown
z1768	D 1		Scandinavia	Scandinavia	Scandinavia	Europe		Lapponian Herder	M	Pilhki	unknown	unknown	not registered	unknown
z1774	D 1		Scandinavia	Scandinavia	Scandinavia	Europe		Lapponian Herder	F	Samegulds Amazing Ammi	Hugo	Fjällfarmens Nikki	S46954/2008	Chape U128914
z1775	D 1		Scandinavia	Scandinavia	Scandinavia	Europe		Lapponian Herder	F	Mustalikka	unknown	unknown	S18944/2000	unknown
z1782	D 1		Scandinavia	Scandinavia	Scandinavia	Europe		Lapponian Herder	M	Pieti	unknown	unknown	not registered	unknown
z1787	D 1		Scandinavia	Scandinavia	Scandinavia	Europe		Lapponian Herder	M	Tsaphe	unknown	unknown	not registered	unknown
z1788	D 1		Scandinavia	Scandinavia	Scandinavia	Europe		Lapponian Herder	F	Hankamukan Ottilia	Mortti	Tara	ER27030/01	Viksu FIN28607/96
z1791	D 1		Scandinavia	Scandinavia	Scandinavia	Europe		Lapponian Herder	M	Mökö	unknown	unknown	not registered	unknown
z1796	D 1		Scandinavia	Scandinavia	Scandinavia	Europe		Lapponian Herder	M	Jeri	unknown	unknown	ER17920/04	unknown
z1821	D 1		Scandinavia	Scandinavia	Scandinavia	Europe		Lapponian Herder	M	Ĉemmu
z1825	D 1		Scandinavia	Scandinavia	Scandinavia	Europe		Lapponian Herder	M	Raiku
z1840	D 1		Scandinavia	Scandinavia	Scandinavia	Europe		Lapponian Herder	F	Tsikku	Tjalle´s Zeeke	unknown	ER51832/08	unknown
z1895	D 1		Scandinavia	Scandinavia	Scandinavia	Europe		Lapponian Herder	M	Galateagårdens Alerta Amos	Bornemarkens Aski	Hankamukan Henni	S35110/2005	Hankamukan Henni S58136/2004
z51	D 1		Scandinavia	Scandinavia	Scandinavia	Europe		Lapponian Herder
L35	D 3	D 1	Scandinavia	Scandinavia	Scandinavia	Europe		Lapponian Herder
z1761	D 3	D 1	Scandinavia	Scandinavia	Scandinavia	Europe		Lapponian Herder	M	Jalakapojan Idän Korra "Tsahpe"	Piekku	Jalakapoijan Josepa	ER17532/05	Chape U128914
z1764	D 3	D 1	Scandinavia	Scandinavia	Scandinavia	Europe		Lapponian Herder	M	Cebo	unknown	unknown	not registered	unknown
z1839	D 3	D 1	Scandinavia	Scandinavia	Scandinavia	Europe		Lapponian Herder	F	Hagassessan Coagis	Pepi	Helmiina	not registered	unknown
L1	D 4		Scandinavia	Scandinavia	Scandinavia	Europe		Lapponian Herder	M
z1754	D 4		Scandinavia	Scandinavia	Scandinavia	Europe		Lapponian Herder	F	Iresa X-Odus (Äxå)	Roi	Raiddokas Yötön Yö	ER51825/06	Iresa Diidii SF25843/92
z1786	D 4		Scandinavia	Scandinavia	Scandinavia	Europe		Lapponian Herder	M	Tsuv'va	unknown	unknown	not registered	unknown
z1795	D 4		Scandinavia	Scandinavia	Scandinavia	Europe		Lapponian Herder	F	Naska	unknown	unknown	ER14268/05	unknown
z1908	D 4		Scandinavia	Scandinavia	Scandinavia	Europe		Lapponian Herder	F	Tjakkes Iris
z1755	D 3	D 1	Scandinavia	Scandinavia	Scandinavia	Europe		Lapponian Herder/ Finnish Lapphund on father´s side	M	Cebo			not registered	unknown; mixed with Finnish Lapphund
z1769	A 2		Scandinavia	Scandinavia	Scandinavia	Europe		Lapponian Herder/Finnish Lapphund	M	Panu			not registered
z1872	A 17		Sweden	Scandinavia	Scandinavia	Europe		Norrbottenspets	M	Tyson	Hertsökullen's Timmi	Hemsjöbäckens Cita	S46977/2005	Vahti S37918/68
z2013	A 183		Sweden	Scandinavia	Scandinavia	Europe		Norrbottenspets	M	Klackebos Näck	Adakskogens Lajban	Björnnosens Nikita	S11790/2004	Uahti NY94864/73
R19	A 2		Sweden	Scandinavia	Scandinavia	Europe		Norrbottenspets	F	Tjädervingens Turi	Åkes Topsy	Vadbäckens Milla	S58995/95	Kim S13220/68
Y330	A 2		Sweden	Scandinavia	Scandinavia	Europe		Norrbottenspets	F	Aaronrod-Boomer's Emma	Musti	Hauli	FIN27884/00	Tuntematon U173002
L4	B 1		Sweden	Scandinavia	Scandinavia	Europe		Norrbottenspets	F	from Sweden
r20	B 1		Sweden	Scandinavia	Scandinavia	Europe		Norrbottenspets	M	Rönnbäckens Ivan	Titus	Rönnbäckens Emmi	S39963/95	Lajka NY92835/73
Y329	B 1		Sweden	Scandinavia	Scandinavia	Europe		Norrbottenspets	M	Lupsun Peetu	Pyry	Sipi	FIN22074/96	Nalle U200010
Y331	B 1		Sweden	Scandinavia	Scandinavia	Europe		Norrbottenspets	F	Linta	Törmäsaaren Sälli	unknown	ER32875/01	unknown
Y332	B 1		Sweden	Scandinavia	Scandinavia	Europe		Norrbottenspets	F	Riekkorannan Viena	Suvantobik	Nätti	ER24480/07	Rippe FIN32068/96
Y333	B 1		Sweden	Scandinavia	Scandinavia	Europe		Norrbottenspets	M	Saman´s Naskali	Tuulikummun Halli	Tuulikummun Nätti	FIN18344/03	Viku U250002/114
Y334	B 1		Sweden	Scandinavia	Scandinavia	Europe		Norrbottenspets	F	Koitilaisen Utu	Tapsu	Suivakon Uura	ER31209/06	Lotta SF39347/94
L26	A 1		Norway	Scandinavia	Scandinavia	Europe		Norwegian Buhund	F	Snöstjärnans Cissel	Snöstjärnans Snorre	Leite-Gård's Aslaug	S36989/93	Leika N63/4685
L62	A 1		Norway	Scandinavia	Scandinavia	Europe		Norwegian Buhund	M	Treholmens Balder	Cascilius Texas Tiger	Treholmen's Freia	N15288/94	Lita N00014/83
z1799	A 1		Norway	Scandinavia	Scandinavia	Europe		Norwegian Buhund	F	Borelands Cola	Borelands Jack	Jibes Ö-Bella	S15680/2002	Binna S08891/60
z1883	A 1		Norway	Scandinavia	Scandinavia	Europe		Norwegian Buhund	M	Didrik	Skadsemgaarden's Jehus Birr	Sangrebakkens Bella	N09857/04	Laila N17136/76
z1887	A 1		Norway	Scandinavia	Scandinavia	Europe		Norwegian Buhund	M	Lille
z1917	A 1		Norway	Scandinavia	Scandinavia	Europe		Norwegian Buhund	M	Vaalebjonn's Fb Picasso	Gråtass	Ahs Du-Gro Av Gilde	FIN34833/06	Laila N12444/81
z1921	A 1		Norway	Scandinavia	Scandinavia	Europe		Norwegian Buhund	F	Tunturipuron Ensilempi	Varg	Vuonohaan Natalie	FIN43090/95	Vilma N14627/72
z1960	A 1		Norway	Scandinavia	Scandinavia	Europe		Norwegian Buhund	M	Solglitter Climpen	Gerdsbos Hugin	Solglitter Bästis	S16882/2004	Liss N07958/69
L27	A 11		Norway	Scandinavia	Scandinavia	Europe		Norwegian Buhund	F	Tis Gulle-Stina Lönn	Roy	Tis Cilla Cornilla	S36593/96	Ryfjelds Tiril N62/2302
L61	A 11		Norway	Scandinavia	Scandinavia	Europe		Norwegian Buhund
z1810	A 11		Norway	Scandinavia	Scandinavia	Europe		Norwegian Buhund	F	Gnipagrottans Betty Boop/ Skrållan	Calvin	Elvetorps Ruth	S60799/2004	Stella N20940/85
z88	A 11		Norway	Scandinavia	Scandinavia	Europe		Norwegian Buhund	M
m453	A 3		Norway	Scandinavia	Scandinavia	Europe		Norwegian Buhund
m454	B 1		Norway	Scandinavia	Scandinavia	Europe		Norwegian Buhund
NY40	B 1		Norway	Scandinavia	Scandinavia	Europe		Norwegian Buhund
z1886	B 1		Norway	Scandinavia	Scandinavia	Europe		Norwegian Buhund	M	VAULARTUN'S TOMBA	Kimura's Didrik		N22627/07	Vaulartun's Kaisa N01352/03
z1888	B 1		Norway	Scandinavia	Scandinavia	Europe		Norwegian Buhund	F	Kaisa
z1918	B 1		Norway	Scandinavia	Scandinavia	Europe		Norwegian Buhund	M	Maxfrin Asgeir	Kimura´s Caro	Vaulartun´s Katinka Littis Dotter	FIN51008/05	Tassi N38000/92
z1919	B 1		Norway	Scandinavia	Scandinavia	Europe		Norwegian Buhund	F	Buhunden Ab Mona	Langhoff´s Chavez Owieson	Jossa	FIN27566/08	Vanja N32296/86
R4	D 1		Norway	Scandinavia	Scandinavia	Europe		Norwegian Elkhound (black)	F
z1932	D 1		Norway	Scandinavia	Scandinavia	Europe		Norwegian Elkhound (black)	M	Renrosen Doy	Marco Av Elgberget	Tjim	S68278/2005	Leteigen Timanka N04165/83
z2019	D 1		Norway	Scandinavia	Scandinavia	Europe		Norwegian Elkhound (black)	M	Trix	Marco Av Elgberget	Wilma	S44763/2008	Fauna N4757/72
z634	D 1		Norway	Scandinavia	Scandinavia	Europe		Norwegian Elkhound (black)	M	Frolingens Viggo	Kiro Av Harvehaugen	Spora	S34333/2004	Raya N10892/80
H26	A 11		Norway	Scandinavia	Scandinavia	Europe		Norwegian Elkhound (grey)
H94	A 11		Norway	Scandinavia	Scandinavia	Europe		Norwegian Elkhound (grey)
Y347	A 11		Norway	Scandinavia	Scandinavia	Europe		Norwegian Elkhound (grey)	M	Kalliorannan Mörri	Peukaloisen Vikke	Korvenkiertäjän Tinga	FIN40472/05	Vardetoppen´s Tanja N68/5222
Y353	A 11		Norway	Scandinavia	Scandinavia	Europe		Norwegian Elkhound (grey)	M	Rippe	Purunotkon Rymy	Kei-Kan Sara	FIN31459/04	Donny N60/2961
z161	A 11		Norway	Scandinavia	Scandinavia	Europe		Norwegian Elkhound (grey)	F	Wera	Grozz	Säckälgens Ronja	S65468/2003	Bergmarkens Grålla S13661/58
z1874	A 11		Norway	Scandinavia	Scandinavia	Europe		Norwegian Elkhound (grey)	F	Indra	Curr	Nova	S60099/2007	Ställa S00759/62
z1875	A 11		Norway	Scandinavia	Scandinavia	Europe		Norwegian Elkhound (grey)	F	Trine	Max	Tjelderåsen's Y-Hera	S23370/2007	Verona N07863/91
z1890	A 11		Norway	Scandinavia	Scandinavia	Europe		Norwegian Elkhound (grey)	M	Urho	Karpaasin Otto	Pyytikontion Venla	S13648/2007	Jämtåsens Irja SF03094/58
z1942	A 11		Norway	Scandinavia	Scandinavia	Europe		Norwegian Elkhound (grey)	M	Hugo	Lyngmarkarnas Little Tyson	Zita	S38738/2007	Manta N15793/82
z1958	A 11		Norway	Scandinavia	Scandinavia	Europe		Norwegian Elkhound (grey)	M	Bräckaåsens Sappo	Rydingens Gilo	Bräckaåsens Nalla	S35289/2006	Björnheims Vesla N02725/69
z1979	A 11		Norway	Scandinavia	Scandinavia	Europe		Norwegian Elkhound (grey)	M	Torpmyrens Magnum	Halleklevs Daffy	Dolly	S28993/2006	Binna N11112/84
z2001	A 11		Norway	Scandinavia	Scandinavia	Europe		Norwegian Elkhound (grey)	F	Båbua´s Strimma	Tresens Pelle	Båbua's Tiina	S33768/2007	Tanja N10730/87
z2006	A 11		Norway	Scandinavia	Scandinavia	Europe		Norwegian Elkhound (grey)	M	Atlas	Brunnsnäsets Bronco	Tanya	S44111/2006	Lorry S17213/64
z2030	A 11		Norway	Scandinavia	Scandinavia	Europe		Norwegian Elkhound (grey)	M	Hycklinge Boj	Klintaskogens Tyson	Hycklinge Tanja	S39144/2006	Trine N61/3144
z2031	A 11		Norway	Scandinavia	Scandinavia	Europe		Norwegian Elkhound (grey)	M	Birk	Bamse	Flötmarkens Ida	S58432/2007	Letti N08121/69
z2051	A 11		Norway	Scandinavia	Scandinavia	Europe		Norwegian Elkhound (grey)	F	Varjadalens MR Trixie	Hirviantin Roni	Varjdalen's P M Mira	S37680/2007	Sylvi N11092/75
z2038	C 3		Norway	Scandinavia	Scandinavia	Europe		Norwegian Elkhound (grey)	F	Älvbackas Bea	Dahlholmens Årman	Moosehunt's Ozzi	S33086/2008	Nelly S06750/60
H25	D 1		Norway	Scandinavia	Scandinavia	Europe		Norwegian Elkhound (grey)
H93	D 1		Norway	Scandinavia	Scandinavia	Europe		Norwegian Elkhound (grey)
Y349	D 1		Norway	Scandinavia	Scandinavia	Europe		Norwegian Elkhound (grey)	F	Riskunmetsä Roosa	Faitas Ragg	Rönninmäen Lotta	FIN39820/00	Tortåsens Kaisa N55/509
Y352	D 1		Norway	Scandinavia	Scandinavia	Europe		Norwegian Elkhound (grey)	F	Köhmölän Siiri	Mosse	Köhmölän Helmi	FIN25838/04	Kula S3578/59
z168	D 1		Norway	Scandinavia	Scandinavia	Europe		Norwegian Elkhound (grey)	M	Formax	Malmbos Zacko	Kolhagens Basta	S33498/2003	Bonny S02925/61
z173	D 1		Norway	Scandinavia	Scandinavia	Europe		Norwegian Elkhound (grey)	F	Dahlholmens Udina	Larvmarkens Elmeri	Anu	S27548/2003	Tortåsens Ane S06768/56
z182	D 1		Norway	Scandinavia	Scandinavia	Europe		Norwegian Elkhound (grey)	M
z183	D 1		Norway	Scandinavia	Scandinavia	Europe		Norwegian Elkhound (grey)	F	Diva	Båtforsens Zorro	Jungfrubergets Lea	S45852/2004	Bergåsens Lystra S10997/53
z184	D 1		Norway	Scandinavia	Scandinavia	Europe		Norwegian Elkhound (grey)	M
z1980	D 1		Norway	Scandinavia	Scandinavia	Europe		Norwegian Elkhound (grey)	M	Brötas Bark I	Kruunupään Riki	Dolly	S24343/2007	Älgvallens Sessan Iii S21280/60
z2014	D 1		Norway	Scandinavia	Scandinavia	Europe		Norwegian Elkhound (grey)	M	Ante	Trollelgen's Iver	Rissaparkens Riga	S18459/2007	Netta N00166/75NJHR
z2037	D 1		Norway	Scandinavia	Scandinavia	Europe		Norwegian Elkhound (grey)	M	Nisse	Råhultets Chivas	Bergåsens Lussi	S15128/2006	Bergåsens Rolly Ii S14818/57
z2047	D 1		Norway	Scandinavia	Scandinavia	Europe		Norwegian Elkhound (grey)	F	Sångbergets Fixa	Malmbos Ersk	Forstorpets Vixie	S22292/2006	Unn N62/4626
z2052	D 1		Norway	Scandinavia	Scandinavia	Europe		Norwegian Elkhound (grey)	F	Högvaktens Tanja	Sabeltorpets Atlas	Högvaktens Gerda	S39150/2006	Tussi S05012/58
z44	D 1		Norway	Scandinavia	Scandinavia	Europe		Norwegian Elkhound (grey)	M	Hälge
z2042	D 3	D 1	Norway	Scandinavia	Scandinavia	Europe		Norwegian Elkhound (grey)	F	Dolly	Gjutåsens Karelin	Tösen	S36091/2002	Disa S06136/55
z2044	D 3	D 1	Norway	Scandinavia	Scandinavia	Europe		Norwegian Elkhound (grey)	F	Emma	Falko Av Harvehaugen	Arja	S53302/2004	Tasja N24759/87
z2048	D 3	D 1	Norway	Scandinavia	Scandinavia	Europe		Norwegian Elkhound (grey)	F	Listersjöarnas Corona	Ackers Äskil	Råhultets Ch'Bernadotte	S68200/2007	Bergmarkens Russi S13662/58
H68	A 27		Norway	Scandinavia	Scandinavia	Europe		Norwegian Lundehund
L37	A 27		Norway	Scandinavia	Scandinavia	Europe		Norwegian Lundehund	F	Petra
Y340	A 27		Norway	Scandinavia	Scandinavia	Europe		Norwegian Lundehund	M	Bernoban Teodor	Mar-Lini Berdnard	Pia Altasta	FIN26981/97	Vår N08578/80
Y341	A 27		Norway	Scandinavia	Scandinavia	Europe		Norwegian Lundehund	F	Mar-Lini Bon-Bon	Mironik´s Brynolf	Pigunetts Unique Daisy	SF37827/93	Ladi N10921/78
Y342	A 27		Norway	Scandinavia	Scandinavia	Europe		Norwegian Lundehund	F	Recknagel Galinakulakoova	Obrima´s Floke	Sunninkauhu Doris	FIN34071/99	Fröya II Av Tunvin N09772/81
Y343	A 27		Norway	Scandinavia	Scandinavia	Europe		Norwegian Lundehund	F	Silversound´s Non-Parelli	Skreppeng´s Tommy Tigergutt	Sweet Lady Luci	ER11085/06	Scandia Samantha Norvik FSSNM92908102
Y344	A 27		Norway	Scandinavia	Scandinavia	Europe		Norwegian Lundehund	M	Anarchos Trikimees	Aspheims Bauge	Goblin Doris Day	FIN48951/06	Heggelundens Tina N00691/76
Y345	A 27		Norway	Scandinavia	Scandinavia	Europe		Norwegian Lundehund	M	Maahornet´s Måsken	Lövheims Alsvinn	Maahornet´s Ura	FIN21693/04 / N03733/04	Maasta Av Valpåsen N15697/84
Y346	A 27		Norway	Scandinavia	Scandinavia	Europe		Norwegian Lundehund	M	Aspheims Bauge	Lövheims Bevrast	Obrima´s Gyda	FIN10598/05 / N17411/04	Obrima´s Fenja N04122/96
z1877	A 27		Norway	Scandinavia	Scandinavia	Europe		Norwegian Lundehund	M	Lövheims dvalin	Obrima's Karo	Lövheims Audhumbla	S11034/2003	Tiril Av Åsen N28859/89
z1892	A 27		Norway	Scandinavia	Scandinavia	Europe		Norwegian Lundehund	M	Skreppens Peer Gynt	Lövheims Alsvinn	Ulfrigga Lundes Gyda	S10790/2004	Norstar Of Dawns Mist AKCLF000145
z1975	A 27		Norway	Scandinavia	Scandinavia	Europe		Norwegian Lundehund	M	Mountjoy Tursamma Ture	Ingo	Tuss	S21504/2003	Linesviken's Eir-Gill N04695/88
z1977	A 27		Norway	Scandinavia	Scandinavia	Europe		Norwegian Lundehund	F	Utsiraz Amira	Aspheims Trollunge	Erle	S22581/2006	Maahornet´s Stella N15627/88
z1978	A 27		Norway	Scandinavia	Scandinavia	Europe		Norwegian Lundehund	M	Bamse Brakar Av Vinterskogen	Herkules	Leika Av Vinterskogen	S10729/2001	Timmeline Ii N11154/84
z1998	A 27		Norway	Scandinavia	Scandinavia	Europe		Norwegian Lundehund	M	Aspheims Trollunge	Lövheims Bevrast	Obrima's Geira	S11503/2005	Linesviken's Hera N04588/86
z2017	A 27		Norway	Scandinavia	Scandinavia	Europe		Norwegian Lundehund	M	Little Pimilly´s Alvar	Mountjoy Spralliga Sune	Cliffhanger Elois Of Eriksro	S59835/2008	Kiana Puffi Of Gate City AKCNM92923601
z9	A 27		Norway	Scandinavia	Scandinavia	Europe		Norwegian Lundehund	M	Paluna´s Freke	Möstertunet's Mikkel	Paluna's Raija	N14996/99	Nura N00481/71
z1396	A 133		Siberia	Siberia	E.Asia	Asia		Olennie Laika
z1392	A 182		Siberia	Siberia	E.Asia	Asia		Olennie Laika
z1393	A 182		Siberia	Siberia	E.Asia	Asia		Olennie Laika
z1394	A 41		Siberia	Siberia	E.Asia	Asia		Olennie Laika
z1395	A 41		Siberia	Siberia	E.Asia	Asia		Olennie Laika
z1316	A 126		Taimyr	Siberia	E.Asia	Asia		Russian Sled Dog		Anuk
z1317	A 126		Taimyr	Siberia	E.Asia	Asia		Russian Sled Dog
z1318	A 19		Tshukotka	Siberia	E.Asia	Asia		Russian Sled Dog
m769	A 156	A 41	Russia	North Continent	Continent	Europe		Russo-European Laika	F
m791	A 2		Russia	North Continent	Continent	Europe		Russo-European Laika	F
z1939	A 49		Russia	North Continent	Continent	Europe		Russo-European Laika	M	Ruskapalon Outa	Ruskapalon Zeni	Rajaojan Alma FINER43972/95	S50654/2003	Valka U170130
m771	C 4		Russia	North Continent	Continent	Europe		Russo-European Laika
m783	C 4		Russia	North Continent	Continent	Europe		Russo-European Laika	F
m792	C 4		Russia	North Continent	Continent	Europe		Russo-European Laika	F
m767	D 1		Russia	North Continent	Continent	Europe		Russo-European Laika
z61	D 1		Russia	North Continent	Continent	Europe		Russo-European Laika		Uzon
H92	A 1		Siberia/NW Russia	Siberia/NW Russia	E.Asia	Asia		Samoyed
m628	A 1		Siberia/NW Russia	Siberia/NW Russia	E.Asia	Asia		Samoyed
m66	A 1		Siberia/NW Russia	Siberia/NW Russia	E.Asia	Asia		Samoyed
Y319	A 1		Siberia/NW Russia	Siberia/NW Russia	E.Asia	Asia		Samoyed	F	Polar Mist Lavender Blue	Polar Mist True Blue	Polar Mist Russian Princess	FIN35922/99 / AKCWP862898/02	Polar Mist Ice Vixen AKCSBWF157706
Y328	A 1		Siberia/NW Russia	Siberia/NW Russia	E.Asia	Asia		Samoyed	M	Uanyok´s Minuk	Akemoss Bamaus	Uanyok´s Nani	FIN26016/06	Larissa Of Taymylyr AK61746
z1893	A 1		Siberia/NW Russia	Siberia/NW Russia	E.Asia	Asia		Samoyed	F	Fläderblommans Taigas Novaja-Zemlja	Vitkind's Loch Ness	Fläderblommans Nalas Taiga	S69096/2005	Holly Of Taymylyr AKCSBWA921341
z1923	A 1		Siberia/NW Russia	Siberia/NW Russia	E.Asia	Asia		Samoyed	M	Amkidas Glorious Trail of Blaz	Monalyto Blazn A Trail	Swedsam's Rainbow Child Of Venus	S34685/2004	Fairvilla White Ophelia KCSB3414BK
Y322	A 11		Siberia/NW Russia	Siberia/NW Russia	E.Asia	Asia		Samoyed	F	Vanderbilt Plays Snowmist Rock	White Magic´s Rock Star	Vanderbilt Plays The Field	FIN54701/06 / CKCSA075861	Wolf River´s Fata Morgana AKCWP344212/01
z1811	A 11		Siberia/NW Russia	Siberia/NW Russia	E.Asia	Asia		Samoyed	M	Bjellakis Kasmir Surviver/ Norton	Samtrail's American Express	White Canis Duchess	S18842/2005	Arctic Team's Albertina DK19022/93
z1926	A 127		Siberia/NW Russia	Siberia/NW Russia	E.Asia	Asia		Samoyed	M	Jewel's White's Blizzard isor	Bjellakis Kasmir Devil	Wolf River's Mirage	S70092/2007	Seamist's Lavender And Lace AKCWE664536
Y320	A 16		Siberia/NW Russia	Siberia/NW Russia	E.Asia	Asia		Samoyed	F	Whytewynd´s Mississippi Moondog	Nerak´s Hot Diggity Dawg	Whytewynd´s Need We Say More	FIN38851/05 / AKCWS12215602	Moonlighters Ima Grand Kid AKCWG539674
Y325	A 16		Siberia/NW Russia	Siberia/NW Russia	E.Asia	Asia		Samoyed	F	De Villaodon Catalina-Queen	Polar Mist Mover N-A Shaker	De Villaodon For-Your-Eyes-Only	FIN24395/99 / LOE1066484	Skardu´s Xamantha LOE0382854
z1959	A 16		Siberia/NW Russia	Siberia/NW Russia	E.Asia	Asia		Samoyed	M	Cessibon's Monseigneur	Lejonbols Mozart	Cessibon's Heppiness	S10052/2002	Crensa Anna Louise KCSB2957BR
z1995	A 16		Siberia/NW Russia	Siberia/NW Russia	E.Asia	Asia		Samoyed	M	Slåboda's Xile Warrior	Funny Fabric Rainbow Warrior	Lady-Manja	S36422/2002	Razmir Uki Snosparkle ANKCV60674
z30	A 16		Siberia/NW Russia	Siberia/NW Russia	E.Asia	Asia		Samoyed	M	Troika
Y326	A 17		Siberia/NW Russia	Siberia/NW Russia	E.Asia	Asia		Samoyed	F	Tuulian Onnen Opaali	Samarite Imperial Prince	Tuulian Tunturisatu	FIN17178/03	Samsong´s Ice Maiden AKCWF512896
z1910	A 17		Siberia/NW Russia	Siberia/NW Russia	E.Asia	Asia		Samoyed	M	Slåboda's Morning Thunder	Slåboda's Barbeque Boy	Slåboda's Russian Roulette	S37932/99	Bubbling Oaks Vanilla Shake AKCSBWE230809
H21	A 18		Siberia/NW Russia	Siberia/NW Russia	E.Asia	Asia		Samoyed
m447	A 18		Siberia/NW Russia	Siberia/NW Russia	E.Asia	Asia		Samoyed
Y321	A 18		Siberia/NW Russia	Siberia/NW Russia	E.Asia	Asia		Samoyed	M	Kaskimaan Aamun Auer	Laubuurin Lordi Killan	Kaskimaan Onnen Helmi	FIN46614/04	Pajamiehen Piika SF00353/54
Y323	A 18		Siberia/NW Russia	Siberia/NW Russia	E.Asia	Asia		Samoyed	M	Mennen Aku	Talvituuli Basse	Arctic Smile Bella	FIN22232/97	Pajamiehen Sonja SF02295/56
z1911	A 18		Siberia/NW Russia	Siberia/NW Russia	E.Asia	Asia		Samoyed	F	Mi-Cla´s Alaskan Akila	Slåboda's Morning Thunder	Lisselhaga's Bloom Babuchka	S14317/2004	Kaisa S03923/63
z1992	A 18		Siberia/NW Russia	Siberia/NW Russia	E.Asia	Asia		Samoyed	M	Polar Jedi's Ilijan Batjo	Polar Jedi's Batian Ragg	Humoresque Dear Valentiana	S14229/2002	Explorer´s Ami S270872
z640	A 18		Siberia/NW Russia	Siberia/NW Russia	E.Asia	Asia		Samoyed	M	Nikz Blues' Gently On My Mind	Zyklonens Blues Brother	Nordvikens Katja-Demina	S50663/2000	Brålandets Bissie S00596/55
m65	B 1		Siberia/NW Russia	Siberia/NW Russia	E.Asia	Asia		Samoyed
m67	B 1		Siberia/NW Russia	Siberia/NW Russia	E.Asia	Asia		Samoyed
Y324	B 1		Siberia/NW Russia	Siberia/NW Russia	E.Asia	Asia		Samoyed	F	Talvituuli Queen Quintara	Whytewynd´s North American Mustang	Talvituuli Known As Candy	FIN55036/06	Mjärumhögda´s Valina N04245/83
Y327	B 1		Siberia/NW Russia	Siberia/NW Russia	E.Asia	Asia		Samoyed	M	Samarite Imperial Prince	Lucky Dexter Of Zamoyski	Pyrka Spring Princess	FIN40395/98 / KCY3972701Y04	Karazoe Snow Mystery At Pyrka KCSB4530BY
z1812	B 1		Siberia/NW Russia	Siberia/NW Russia	E.Asia	Asia		Samoyed	F	Polarbjörnen's Iron Heritage/ Biker	Slåboda's Morning Thunder	Fomida's Majesty Miriam Millennium	S61320/2003	Sajan Hassafröy Kimi DK11378/88
z1928	B 1		Siberia/NW Russia	Siberia/NW Russia	E.Asia	Asia		Samoyed	M	Great Tundrans Alexej	Snötrollens Oppas Kerak	Toya	S49795/2007	Laika Snow Dream N13226/86
z1972	B 1		Siberia/NW Russia	Siberia/NW Russia	E.Asia	Asia		Samoyed	F	Vattnadals Jazzette	Nordvikens Popov Zolot Sobaka	Vattnadals Jezzamyn	S46944/2007	Maikens Futti N62/8039
z1986	B 1		Siberia/NW Russia	Siberia/NW Russia	E.Asia	Asia		Samoyed	F	Anisette	Polarbjörnen's Light My Fire	Polarbjörnen's Polar Night	S13450/2003	Finnstad's Nena N34731/88
m68	C 1		Siberia/NW Russia	Siberia/NW Russia	E.Asia	Asia		Samoyed
z1927	C 3		Siberia/NW Russia	Siberia/NW Russia	E.Asia	Asia		Samoyed	M	Frostbjörnens Chinook of Kodiak	Polartassen Karpin	Samo'bas Fireja	S48877/2008	Tundrans Joy S16238/54
z1962	A 17		Sweden	Scandinavia	Scandinavia	Europe		Swedish Elkhound (white)	M	King	Treo	Fjällskrudens Cilla	S34644/2004	Peggy S57853/93 (Lizzy)
z1924	C 17	C 3	Sweden	Scandinavia	Scandinavia	Europe		Swedish Elkhound (white)	M	Eko	Ratgårdens Bamse	Bizzy	S28446/2006	Mimmi S24246/94 (Diana)
D13	C 3		Sweden	Scandinavia	Scandinavia	Europe	DQ480501	Swedish Elkhound (white)
z1954	C 3		Sweden	Scandinavia	Scandinavia	Europe		Swedish Elkhound (white)	M	Jägarberg's Sean	Zorro	Ida	S24023/2002	Pia S57873/93 (Tia)
z1956	C 3		Sweden	Scandinavia	Scandinavia	Europe		Swedish Elkhound (white)	M	Zacko av Kollutholen	Krabat	Tanja	S38755/2003	Dolly S57893/93 (Donna)
z2004	C 3		Sweden	Scandinavia	Scandinavia	Europe		Swedish Elkhound (white)	M	Rappo August G Av Terjeviken	Fant	Snöstjärna Bonnie D Av Terjeviken	S11001/2004	Jarvi S57914/93 (Fia)
z2035	C 3		Sweden	Scandinavia	Scandinavia	Europe		Swedish Elkhound (white)	F	Fiona	Rullikan Ad Niki	Käpylä Sheela	ER 18805/08	Lina S57884/93
z1902	D 1		Sweden	Scandinavia	Scandinavia	Europe		Swedish Elkhound (white)	M	Bizze	Lobo	Zita	S32796/2000	Kita S60476/93 (Rita)
z2025	D 1		Sweden	Scandinavia	Scandinavia	Europe		Swedish Elkhound (white)	M	Fjällborgens Ajax	Lönntorpets Max	Fjällborgens Trixa	S44160/2008	Raisa S26538/94 (Kajsa)
L3	D 1		Sweden	Scandinavia	Scandinavia	Europe		Swedish Lapphund	M
L33	D 1		Sweden	Scandinavia	Scandinavia	Europe		Swedish Lapphund	M
L34	D 1		Sweden	Scandinavia	Scandinavia	Europe		Swedish Lapphund	F	from Norway
NY93	D 1		Sweden	Scandinavia	Scandinavia	Europe		Swedish Lapphund
z2002	D 1		Sweden	Scandinavia	Scandinavia	Europe		Swedish Lapphund	M	Skogssamens Appo	Cahppes Odin	Sidmarkens Akka	S16755/2008	Bonny S16707/64
z2033	D 1		Sweden	Scandinavia	Scandinavia	Europe		Swedish Lapphund	M	Agnwill's Affe (Bamse)	Cahppes Uddo	Cahppes Amiga	S49386/2006	Lisa N53/1125
z611	D 1		Sweden	Scandinavia	Scandinavia	Europe		Swedish Lapphund	M	Herding Instinct's Adjak	Renvallarens Birk	Kristallens Hilva	S33247/2001	Alpens Tessa S12939/50
z616	D 1		Sweden	Scandinavia	Scandinavia	Europe		Swedish Lapphund	M	Thulenstjärnans Vilhelm Conqueror	Thulenstjärnans Ritto	Jenkim Vodoo	S11667/99	Timmerfallets Aijka S12396/60
L36	A 11		Sweden	Scandinavia	Scandinavia	Europe		Swedish Vallhund	M	Ulrik
L5	A 11		Sweden	Scandinavia	Scandinavia	Europe		Swedish Vallhund	M	Brandklipparen's Nordman	Jesper	Västertorps Gårds Amanda	S21295/97	Sessan S04078/55
m645	A 11		Sweden	Scandinavia	Scandinavia	Europe		Swedish Vallhund
z1802	A 11		Sweden	Scandinavia	Scandinavia	Europe		Swedish Vallhund	F	Dunmålas Elly	Rätt O Slätts Hero	Skogsbygdens Dagmar Ivrig	S44849/2007	Rita S01930/52
z1818	A 11		Sweden	Scandinavia	Scandinavia	Europe		Swedish Vallhund	F	Milla	Grålötens Yngve Yfront	Danga's Cruella De Ville-M	S54198/2003	Saila S19043/63
z2016	A 11		Sweden	Scandinavia	Scandinavia	Europe		Swedish Vallhund	F	Konnunkodon Estella Bolger	Dlarah Ghostbuster	Sydspetsens Sonja P	S40717/2006	Lorry S16390/56
z2071	A 11		Sweden	Scandinavia	Scandinavia	Europe		Swedish Vallhund	M	Råhällans Dannte Dart	Brightline Carl Philip	Råhällans Blåsan-Blåkulla	S11035/2002	Pia S05448/58
z236	A 11		Sweden	Scandinavia	Scandinavia	Europe		Swedish Vallhund	M	Zorro
z482	A 11		Sweden	Scandinavia	Scandinavia	Europe		Swedish Vallhund	F	Hurstfield Q-Truda	Norsled Gromit	Valshep Hattis Lovisa	CKC1089881	Starvon Scatti Hatti KCS1399203S02
z485	A 11		Sweden	Scandinavia	Scandinavia	Europe		Swedish Vallhund	M	Bravon the Emperor
z1878	A 24		Sweden	Scandinavia	Scandinavia	Europe		Swedish Vallhund	M	Hampus	Västgötagårdens Nokrates	Västgötagårdens Jossa	S13053/2003	Fia I S02179/59
